# Supplementary material for: Blood transcriptome based biomarkers for human circadian phase
Source: eLife. 2017 Feb 20;6:e20214. doi: 10.7554/eLife.20214 (PMC5318160; doi:10.7554/eLife.20214)
Supplement: Figure 2—source data 1. — DOI: http://dx.doi.org/10.7554/eLife.20214.004 [file elife-20214-fig2-data1.xlsx]

## Sheet: Figures2a-c
Probename	Gene Symbol	Time-table_method_deployment	Gene_set_published_in_Lech_et_al	Gene_set_published_in_Hughey_et_al	Zeitzeiger_method_deployment	max_rho_all_conditions	max_rho_Sleep_in_phase	max_rho_Sleep_outof_phase	max_rho_TotalSleepDeprivation_noPriorSleepDebt	max_rho_TotalSleepDeprivation_PriorSleepDebt	rank_max_rho_all_conditions	rank_max_rho_Sleep_in_phase	rank_max_rho_Sleep_outof_phase	rank_max_rho_TotalSleepDeprivation_noPriorSleepDebt	rank_max_rho_TotalSleepDeprivation_PriorSleepDebt
A_32_P172114	A_32_P172114	1	0	0	0	0.355316	0.336778	0.427406	0.359932	0.337075	161	5288	431	765	363
A_23_P140490	BRUNOL6	1	0	0	0	0.345182	0.330257	0.305005	0.40345	0.311018	204	5614	3041	307	657
A_24_P288685	IL13RA1	1	0	0	0	0.406959	0.549393	0.356348	0.42238	0.360314	48	151	1498	207	222
A_23_P50571	KIR2DL2	1	0	0	1	0.354995	0.395526	0.323803	0.388634	0.422662	163	2879	2380	423	64
A_23_P104804	ZBTB16	1	0	0	1	0.386984	0.451698	0.404096	0.422133	0.405683	65	1377	669	209	84
A_23_P113471	FAAH2	1	0	0	1	0.486432	0.535849	0.392908	0.507559	0.478245	12	219	804	36	25
CPID_587	PER1	1	0	0	1	0.464606	0.537758	0.302417	0.595817	0.520305	17	208	3138	7	12
A_23_P7582	TCF7	1	0	0	1	0.382328	0.371443	0.380289	0.418615	0.43838	76	3740	1014	223	43
A_24_P551067	CR603951	1	0	0	0	0.35656	0.366167	0.416163	0.304256	0.348183	156	3945	552	1950	282
A_23_P8834	EPHX2	1	0	0	1	0.376362	0.484332	0.40771	0.359414	0.351352	90	778	630	771	264
A_32_P2161	LOC100132815	1	0	0	0	0.40878	0.647379	0.390886	0.399377	0.313504	46	4	829	336	624
A_23_P125078	SLC26A11	1	0	0	0	0.391693	0.503984	0.431128	0.362464	0.361663	60	517	405	717	213
A_24_P391591	LOC150759	1	0	0	0	0.362751	0.358656	0.390661	0.359181	0.33632	133	4239	833	773	372
A_32_P223777	IL6ST	1	0	0	0	0.401223	0.370122	0.32704	0.440172	0.421409	53	3792	2271	139	66
A_23_P108042	NCR1	1	0	0	1	0.340627	0.40032	0.310576	0.352383	0.353929	226	2734	2846	881	253
A_24_P89257	ERGIC1	1	0	0	1	0.468787	0.518108	0.325287	0.55846	0.493701	16	361	2334	16	19
A_24_P242391	MPZL1	1	0	0	0	0.366238	0.361257	0.317233	0.434397	0.353916	119	4138	2596	157	254
A_24_P37020	A_24_P37020	1	0	0	0	0.407554	0.409028	0.346587	0.40925	0.441046	47	2449	1721	270	40
A_23_P134384	PHF14	1	0	0	0	0.333601	0.318709	0.330932	0.329725	0.381989	266	6193	2148	1305	135
A_23_P210323	CEP68	1	0	0	0	0.373676	0.505663	0.460391	0.377313	0.329799	101	496	199	515	429
A_24_P20630	LEF1	1	0	0	0	0.414745	0.433221	0.369377	0.475114	0.410689	37	1820	1215	71	78
A_23_P35205	RCAN3	1	0	0	1	0.427335	0.546315	0.365685	0.487329	0.380704	29	166	1301	53	140
A_24_P38081	FKBP5	1	0	0	1	0.437693	0.705779	0.484605	0.327054	0.495183	20	1	105	1368	18
A_32_P132438	AKAP1	1	0	0	0	0.369086	0.444309	0.317168	0.383537	0.401497	114	1531	2597	453	91
A_24_P64039	AP3M2	1	0	0	0	0.411392	0.587055	0.346606	0.383193	0.386406	44	40	1720	459	121
A_23_P156788	STX11	1	0	0	0	0.358302	0.456023	0.333299	0.366209	0.303874	148	1295	2072	663	786
A_32_P179239	ZNF37B	1	0	0	0	0.415644	0.433512	0.38375	0.392232	0.423775	34	1812	950	397	61
A_23_P17134	MAL	1	0	0	1	0.502512	0.537329	0.413591	0.559943	0.481814	3	211	576	15	23
A_23_P254442	ZNF783	1	0	0	0	0.422655	0.455425	0.380257	0.395416	0.512836	31	1308	1016	373	16
A_23_P116195	BQ706262	1	0	0	0	0.336134	0.474482	0.447339	0.349461	0.386334	248	928	272	929	122
A_23_P58604	C5orf45	1	0	0	0	0.376206	0.494292	0.342316	0.330665	0.367321	91	646	1834	1283	183
A_24_P78531	CLEC4E	1	0	0	1	0.432683	0.536753	0.410206	0.540088	0.48911	24	214	605	21	20
A_32_P57013	BU540282	1	0	0	0	0.376799	0.405732	0.428364	0.433764	0.344571	89	2554	423	161	303
A_23_P321703	BCL2A1	1	0	0	0	0.38678	0.324441	0.46223	0.473802	0.33156	66	5898	192	75	415
A_23_P200936	MTR	1	0	0	1	0.426002	0.46071	0.342256	0.524679	0.353698	30	1181	1835	28	255
A_23_P154627	TSHZ2	1	0	0	0	0.379238	0.311822	0.309338	0.498906	0.398848	86	6591	2887	42	96
A_23_P11017	AK021866	1	0	0	0	0.40122	0.330912	0.359222	0.510567	0.394046	54	5584	1438	34	105
A_24_P9090	HNRPDL	1	0	0	1	0.462878	0.59358	0.32975	0.557031	0.37675	18	32	2190	17	151
A_23_P200203	ECHDC2	1	0	0	0	0.359311	0.369685	0.443269	0.338358	0.32147	143	3810	303	1127	521
A_23_P202520	ABLIM1	1	0	0	0	0.330735	0.341557	0.372346	0.368647	0.313704	288	5021	1149	622	620
A_23_P25060	AK023831	1	0	0	0	0.348599	0.379239	0.451562	0.319311	0.367468	190	3409	250	1549	181
A_24_P904484	LOC283174	1	0	0	1	0.42848	0.437979	0.500939	0.423273	0.434715	27	1690	63	204	47
A_23_P145965	TPST1	1	0	0	1	0.346828	0.578755	0.391387	0.527812	0.365834	199	61	824	26	190
A_23_P32536	GNG2	1	0	0	0	0.339927	0.302004	0.396927	0.340445	0.306986	229	7170	754	1084	734
A_23_P123478	PDE7A	1	0	0	0	0.378285	0.319874	0.426468	0.410023	0.381316	87	6139	445	263	137
A_23_P104318	DDIT4	1	0	0	1	0.497312	0.599907	0.486364	0.585966	0.514824	5	25	99	9	15
A_23_P343398	CCR7	1	0	0	0	0.380363	0.309682	0.410885	0.454195	0.342943	83	6708	595	107	320
A_32_P18630	A_32_P18630	1	0	0	0	0.368401	0.400632	0.423839	0.31705	0.362938	115	2720	471	1609	205
A_23_P406330	SMAP2	1	0	0	1	0.420034	0.61234	0.311597	0.485108	0.470022	32	15	2807	55	28
A_24_P113686	ZNHIT6	1	0	0	0	0.382693	0.404136	0.431424	0.424211	0.337598	74	2608	401	199	359
A_24_P555510	PCM1	1	0	0	0	0.354498	0.441231	0.377407	0.449266	0.32018	165	1602	1063	116	533
A_24_P927090	AF116678	1	0	0	0	0.337981	0.334372	0.384301	0.344328	0.364796	237	5410	941	1022	194
A_32_P52785	DAAM2	1	0	0	1	0.561679	0.683867	0.527568	0.656588	0.436554	1	2	22	1	44
A_23_P78840	KIR2DS4	1	0	0	1	0.360047	0.408638	0.320177	0.415923	0.415843	140	2459	2499	236	71
A_24_P886336	BC029907	1	0	0	1	0.48783	0.561701	0.324217	0.555245	0.472989	9	105	2369	18	27
A_23_P301051	PAIP2B	1	0	0	0	0.344752	0.495862	0.316172	0.355943	0.434945	208	622	2622	814	46
A_23_P36888	FAM113B	1	0	0	0	0.332484	0.348579	0.310683	0.373415	0.328231	275	4718	2844	563	446
A_32_P37584	A_32_P37584	1	0	0	0	0.412787	0.44092	0.415861	0.481706	0.305738	39	1609	554	61	751
A_23_P100654	ZBTB4	1	0	0	0	0.355244	0.401989	0.420872	0.358074	0.311159	162	2675	494	788	655
A_23_P153676	TLE2	1	0	0	0	0.371227	0.344561	0.33029	0.386393	0.405782	108	4886	2177	438	83
A_23_P420873	NR1D1	1	0	1	1	0.41235	0.359229	0.381961	0.545788	0.372224	41	4219	980	19	162
A_23_P351286	CD22	1	0	0	0	0.344802	0.463664	0.31575	0.362455	0.340788	207	1125	2633	718	333
A_32_P180185	A_32_P180185	1	0	0	0	0.319296	0.394292	0.370239	0.343644	0.35007	398	2926	1192	1032	273
A_23_P141146	FBXL20	1	0	0	0	0.374339	0.672567	0.357237	0.311038	0.383728	97	3	1476	1772	126
A_23_P165927	STMN3	1	0	0	0	0.350827	0.373776	0.390831	0.399882	0.327242	178	3631	830	332	458
A_23_P254654	CLIC3	1	0	0	0	0.337772	0.381486	0.359566	0.423853	0.338894	239	3334	1430	201	346
A_23_P112531	FAM102A	1	0	0	0	0.41555	0.45156	0.469004	0.441197	0.410325	35	1382	169	138	79
A_23_P92602	ABCA11P	1	0	0	1	0.435411	0.596649	0.382738	0.521101	0.384206	21	29	973	30	125
A_32_P8813	LOC283663	1	0	0	0	0.361614	0.465696	0.303821	0.313255	0.363254	136	1084	3081	1700	203
A_32_P46817	A_32_P46817	1	0	0	0	0.35268	0.43393	0.334488	0.344087	0.365321	170	1798	2039	1026	192
A_23_P255672	ABLIM2	1	0	0	0	0.320732	0.311754	0.301564	0.361497	0.307569	382	6594	3172	735	723
A_23_P83277	IL11RA	1	0	0	0	0.359803	0.427143	0.342249	0.321416	0.46258	141	1958	1836	1500	30
A_23_P255896	C2orf89	1	0	0	0	0.335867	0.364328	0.386012	0.307517	0.309923	250	4014	909	1862	676
A_23_P162037	ARNTL	0	1	1	0	0.132261	0.0714833	0.250775	0.138898	0.289003	12926	24264	5813	13294	1083
A_32_P235872	CAPRIN1	0	1	0	0	0.121406	0.129795	0.111165	0.268701	0.0932685	14432	19875	19523	3204	20119
A_23_P419038	CLOCK	0	1	0	0	0.0350379	0.0876541	0.13314	0.0936859	0.213379	25186	23202	17081	19041	4734
A_23_P111132	HSPA1A	0	1	0	0	0.24503	0.467538	0.229261	0.332876	0.260988	2209	1058	7347	1237	1962
A_23_P142304	MKNK2	0	1	0	1	0.367491	0.55529	0.324228	0.385145	0.291116	117	123	2367	443	1045
A_23_P89589	PER1	0	1	1	1	0.398971	0.430407	0.330038	0.480008	0.445768	57	1894	2185	64	39
A_23_P201461	PER3	0	1	0	0	0.170426	0.248571	0.138743	0.200046	0.13596	8120	10652	16397	7285	13945
A_23_P209689	ROCK2	0	1	0	0	0.104627	0.133291	0.0707339	0.266344	0.0724937	16725	19565	23529	3296	22602
A_23_P98022	SIRT1	0	1	0	0	0.109552	0.306965	0.209812	0.0844894	0.141283	16036	6861	8942	20266	13191
A_23_P107206	STAT3	0	1	0	0	0.197971	0.456349	0.0751366	0.233745	0.190432	5195	1281	23154	4961	6852
A_23_P207742	THRA	0	1	0	0	0.240069	0.36246	0.156163	0.181279	0.213951	2448	4087	14333	8925	4687
A_24_P252497	TRIB1	0	1	0	0	0.18671	0.304803	0.209531	0.207346	0.19504	6276	6996	8965	6711	6377
A_23_P36665	CRY1	0	0	1	0	0.0771184	0.123254	0.173736	0.0799549	0.0679803	20384	20412	12433	20825	23107
A_23_P130761	DBP	0	0	1	0	0.18682	0.291572	0.197647	0.0755968	0.109029	6258	7788	10024	21379	17984
A_23_P114414	LONRF3	0	0	1	0	0.210046	0.325131	0.183914	0.120413	0.180533	4248	5863	11364	15586	7887
A_23_P415984	NPAS2	0	0	1	0	0.0719054	0.044221	0.0520724	0.0748853	0.15116	21076	25717	24969	21469	11769
A_23_P209320	PER2	0	0	1	0	0.272234	0.307258	0.251372	0.361895	0.2278	1229	6841	5767	727	3723
A_23_P91757	TEF	0	0	1	0	0.117552	0.330056	0.173666	0.143941	0.150236	14933	5629	12446	12719	11920
A_23_P217688	TSC22D3	0	0	1	0	0.215548	0.244222	0.199124	0.345771	0.184787	3844	10909	9891	997	7443
A_23_P10025	NELL2	0	0	0	1	0.478867	0.520858	0.28514	0.609483	0.609277	13	337	3899	3	1
A_32_P90346	A_32_P90346	0	0	0	1	0.375128	0.516256	0.157885	0.39953	0.352716	93	380	14124	334	258
A_32_P232559	LOC439949	0	0	0	1	0.411607	0.521831	0.231739	0.484427	0.526677	42	322	7179	58	11
A_24_P213788	LOC641518	0	0	0	1	0.382954	0.502254	0.224895	0.471253	0.396368	73	535	7675	81	101
A_32_P146635	CR603982	0	0	0	1	0.288429	0.467476	0.112345	0.311985	0.335934	842	1060	19429	1735	379
A_32_P130522	A_32_P130522	0	0	0	1	0.372597	0.383544	0.252611	0.493926	0.347098	105	3252	5692	49	284
A_32_P71744	BG695979	0	0	0	1	0.404638	0.543596	0.24213	0.4641	0.438866	49	178	6387	90	41
A_23_P24077	C10orf54	0	0	0	1	0.323534	0.534958	0.118465	0.456929	0.312909	353	225	18766	102	633
A_23_P502590	KIR2DS4	0	0	0	1	0.342422	0.410262	0.216305	0.378015	0.49647	217	2414	8360	501	17
A_23_P430852	ZNF33A	0	0	0	1	0.398795	0.437468	0.300875	0.518789	0.460172	58	1709	3198	32	31
A_23_P115534	KIAA0319L	0	0	0	1	0.363093	0.491716	0.227333	0.486382	0.364236	132	684	7499	54	196
A_24_P239578	SLA	0	0	0	1	0.352408	0.526071	0.185781	0.354457	0.346269	171	286	11170	845	295
A_23_P250294	ABHD5	0	0	0	1	0.369609	0.427926	0.31214	0.496132	0.416784	112	1940	2782	47	70
A_24_P291826	SYTL3	0	0	0	1	0.310477	0.37567	0.143567	0.528256	0.340661	491	3564	15854	25	335
A_23_P110712	DUSP1	0	0	0	1	0.416673	0.474898	0.200207	0.445372	0.515481	33	921	9778	123	14
A_24_P225325	SMAP2	0	0	0	1	0.404464	0.583815	0.270347	0.437677	0.448613	50	48	4664	148	37
A_24_P924752	M14087	0	0	0	1	0.0973891	0.0262646	0.116648	0.0436152	0.11699	17724	26319	18965	24752	16807
A_24_P65779	UBA52	0	0	0	1	0.0269122	0.288207	0.18488	0.150743	0.108695	25745	7996	11258	11959	18029
A_24_P206344	ZNF746	0	0	0	1	0.177287	0.389445	0.0887108	0.109914	0.218452	7367	3073	21827	16914	4366
A_24_P357914	LRTOMT	0	0	0	1	0.146536	0.263358	0.303083	0.0574481	0.108216	11113	9587	3105	23471	18087
A_24_P90900	CTRL	0	0	0	1	0.157049	0.234508	0.0756365	0.311048	0.0895701	9782	11592	23098	1771	20593
A_24_P263595	RUNDC2C	0	0	0	1	0.0238166	0.109818	0.0644685	0.162312	0.0632214	25939	21473	24092	10737	23576
A_23_P17695	SLC37A1	0	0	0	1	0.098238	0.132196	0.044534	0.0439326	0.170347	17609	19654	25428	24726	9140
A_24_P22436	C16orf53	0	0	0	1	0.178326	0.236952	0.0280778	0.0864085	0.216727	7241	11393	26170	20052	4488
A_24_P332902	A_24_P332902	0	0	0	1	0.0431972	0.180997	0.0669033	0.14886	0.025804	24459	15574	23863	12170	26178
A_23_P36647	TMUB2	0	0	0	1	0.153965	0.257442	0.0633028	0.242089	0.108547	10184	9976	24186	4465	18046
A_32_P23308	LOC257358	0	0	0	1	0.109126	0.318123	0.223304	0.120157	0.0416761	16113	6238	7785	15620	25329
A_23_P43086	BIN3	0	0	0	1	0.0967725	0.258926	0.11782	0.187175	0.0684971	17794	9874	18835	8365	23040
A_24_P372048	YKT6	0	0	0	1	0.0300967	0.0756577	0.0292698	0.0962494	0.0285132	25540	24007	26122	18729	26056
A_24_P859124	A_24_P859124	0	0	0	1	0.0826545	0.161353	0.126703	0.130277	0.17026	19663	17180	17782	14320	9144
A_23_P143662	PISD	0	0	0	1	0.133986	0.401751	0.104416	0.197157	0.123714	12706	2681	20205	7533	15816
A_24_P242021	SFI1	0	0	0	1	0.196937	0.196334	0.139489	0.165795	0.21323	5286	14344	16307	10396	4745
A_23_P6546	TUBGCP6	0	0	0	1	0.112387	0.164481	0.0707898	0.0432072	0.208293	15646	16928	23523	24786	5139
A_23_P62139	PQBP1	0	0	0	1	0.027283	0.169745	0.0626747	0.119075	0.0747215	25724	16486	24233	15763	22357
A_24_P539275	A_24_P539275	0	0	0	1	0.0926657	0.0902557	0.106875	0.100712	0.14764	18345	23019	19960	18111	12286
A_24_P328646	RBM5	0	0	0	1	0.0891571	0.168401	0.0538492	0.0935826	0.126264	18816	16597	24850	19049	15386
A_23_P36157	WDR74	0	0	0	1	0.227316	0.311956	0.224559	0.150022	0.230323	3116	6586	7698	12045	3567
A_24_P354724	TAGAP	0	0	0	1	0.0825588	0.139858	0.100809	0.0288029	0.156744	19678	19005	20586	25829	10977
A_24_P204414	A_24_P204414	0	0	0	1	0.0648466	0.221407	0.167342	0.0800891	0.129422	22018	12517	13091	20805	14915
A_23_P40952	RAF1	0	0	0	1	0.0931034	0.199326	0.19519	0.173746	0.120281	18288	14132	10240	9622	16329
A_23_P68452	SLC35C2	0	0	0	1	0.104357	0.132758	0.115262	0.123216	0.136291	16770	19605	19114	15199	13900
A_24_P101771	A_24_P101771	0	0	0	1	0.0285124	0.0712838	0.113819	0.0678618	0.0858827	25656	24277	19279	22320	21033
A_23_P153372	HSH2D	0	0	0	1	0.210969	0.383415	0.101159	0.31502	0.219362	4164	3257	20555	1659	4287
A_24_P41291	WASH1	0	0	0	1	0.13449	0.205547	0.184422	0.0862982	0.212602	12645	13677	11310	20064	4797
A_32_P8881	AGAP8	0	0	0	1	0.133495	0.159388	0.24286	0.0927984	0.168557	12763	17353	6334	19143	9365
A_24_P247978	ZNF589	0	0	0	1	0.181233	0.32921	0.102163	0.123295	0.263105	6895	5662	20437	15187	1874
A_23_P98159	TPCN2	0	0	0	1	0.0149159	0.168156	0.0288924	0.151571	0.0326786	26411	16618	26136	11874	25856
A_24_P936272	S74116	0	0	0	1	0.0883515	0.344323	0.0766036	0.161576	0.0818771	18911	4901	22994	10823	21533
A_24_P263767	ENST00000376793	0	0	0	1	0.0438135	0.257583	0.134073	0.186456	0.0146149	24399	9967	16982	8441	26531
A_23_P137361	WDR8	0	0	0	1	0.077919	0.00828174	0.239943	0.213633	0.0522328	20296	26664	6554	6217	24546
A_23_P118451	STARD3	0	0	0	1	0.056351	0.105104	0.012003	0.162623	0.0686293	23088	21863	26606	10702	23026
A_23_P13359	NXF1	0	0	0	1	0.0906438	0.273461	0.126103	0.0727431	0.135969	18622	8907	17870	21738	13941
A_24_P48318	CCDC49	0	0	0	1	0.0620139	0.116176	0.215855	0.136258	0.0832221	22357	20981	8408	13603	21372
A_23_P119907	ANKZF1	0	0	0	1	0.139959	0.176247	0.161191	0.166739	0.18315	11947	15962	13767	10288	7594
A_23_P30848	HLA-E	0	0	0	1	0.0287337	0.189453	0.16335	0.144984	0.0673589	25633	14910	13525	12607	23169
A_24_P96325	ZGPAT	0	0	0	1	0.0833709	0.177756	0.189339	0.0779561	0.132084	19573	15850	10831	21074	14533
A_23_P55045	SLC25A19	0	0	0	1	0.149526	0.299226	0.05839	0.0788473	0.122745	10721	7341	24555	20964	15974
A_24_P185624	SLC35C2	0	0	0	1	0.104153	0.126289	0.108668	0.108424	0.137891	16793	20168	19766	17106	13679
A_23_P252825	SCAP	0	0	0	1	0.161321	0.284935	0.0726637	0.326339	0.123474	9230	8185	23366	1382	15860
A_23_P251765	BANP	0	0	0	1	0.0925435	0.369798	0.102272	0.258603	0.12087	18363	3805	20431	3650	16238
A_24_P529627	X58809	0	0	0	1	0.283737	0.40279	0.179331	0.3258	0.301182	938	2643	11845	1395	828
A_24_P392958	TBC1D20	0	0	0	1	0.0678327	0.0892352	0.00910325	0.157056	0.150676	21654	23101	26646	11281	11859
A_23_P125109	A_23_P125109	0	0	0	1	0.0576516	0.134508	0.0853706	0.0786296	0.0690859	22934	19459	22161	20990	22975
A_24_P40978	CYHR1	0	0	0	1	0.122843	0.16902	0.115646	0.260836	0.0990687	14225	16548	19072	3548	19340
A_23_P210619	C20orf43	0	0	0	1	0.107103	0.296231	0.244919	0.235381	0.097964	16370	7518	6192	4864	19478
A_23_P156697	BAT5	0	0	0	1	0.116291	0.132509	0.201716	0.205428	0.156737	15106	19628	9661	6869	10979
A_23_P51136	RHOB	0	0	0	1	0.219289	0.33146	0.139127	0.316968	0.222629	3608	5556	16350	1610	4062
A_23_P340922	ZNF414	0	0	0	1	0.114301	0.0860713	0.105214	0.117552	0.122018	15397	23303	20130	15953	16067
A_23_P415663	TIGD3	0	0	0	1	0.196116	0.271309	0.180835	0.33803	0.196635	5357	9060	11689	1136	6216
A_23_P118025	DPEP2	0	0	0	1	0.164425	0.347373	0.0449386	0.289722	0.145815	8871	4768	25407	2410	12513
A_23_P104151	TMEM69	0	0	0	1	0.154784	0.300203	0.196223	0.0879861	0.227711	10074	7272	10148	19824	3727
CPID_586	PER1	0	0	0	1	0.494654	0.491117	0.420423	0.594054	0.549174	8	691	497	8	5
CPID_591	PER1	0	0	0	1	0.494952	0.497318	0.414046	0.612973	0.564055	7	598	568	2	3
CPID_590	PER1	0	0	0	1	0.502726	0.506072	0.434415	0.602954	0.547188	2	490	363	4	6
CPID_592	PER1	0	0	0	1	0.487618	0.48709	0.407326	0.600757	0.568649	10	738	637	5	2
CPID_585	PER1	0	0	0	1	0.495554	0.496353	0.420052	0.596717	0.54397	6	614	504	6	7
CPID_584	PER1	0	0	0	1	0.487098	0.48107	0.427296	0.583122	0.542112	11	811	435	10	8
CPID_583	PER1	0	0	0	1	0.501796	0.503757	0.476359	0.58217	0.541463	4	521	136	11	9
CPID_589	PER1	0	0	0	1	0.474827	0.519435	0.406968	0.544997	0.51777	14	345	641	20	13
CPID_588	PER1	0	0	0	1	0.431274	0.514538	0.400422	0.472603	0.484122	25	395	716	78	22
A_23_P111206	FKBP5	0	0	0	1	0.432896	0.569038	0.458879	0.380823	0.404025	23	79	207	474	87
A_23_P142322	CIRBP	0	0	0	1	0.242395	0.410277	0.263651	0.299519	0.10251	2319	2412	5018	2109	18904
A_23_P148308	RBM3	0	0	0	1	0.323613	0.576763	0.180698	0.399174	0.321833	352	62	11700	337	516
A_24_P134488	PIK3IP1	0	0	0	1	0.32418	0.339406	0.281514	0.364221	0.382573	345	5136	4111	692	134
A_23_P302709	NR1D2	0	0	0	1	0.473908	0.495544	0.20285	0.566796	0.55145	15	628	9536	12	4
A_24_P923591	PPIL2	0	0	0	1	0.372539	0.332706	0.266838	0.442929	0.404636	106	5494	4843	133	86
A_23_P415401	KLF9	0	0	0	1	0.238172	0.493258	0.436931	0.192023	0.219043	2540	659	344	7970	4323
A_24_P921122	TXK	0	0	0	1	0.348677	0.401676	0.44426	0.39304	0.256028	188	2683	296	390	2171
A_24_P938135	Z25424	0	0	0	1	0.313508	0.580186	0.128278	0.337531	0.241634	457	57	17611	1143	2851
A_23_P66719	DHRS13	0	0	0	1	0.32415	0.314414	0.472195	0.443171	0.237923	346	6451	155	132	3085
A_23_P79518	IL1B	0	0	0	1	0.330537	0.349458	0.407527	0.454753	0.262128	291	4681	634	105	1914
A_23_P372096	C20orf112	0	0	0	1	0.293424	0.382394	0.283424	0.299504	0.274249	736	3299	3994	2111	1493
A_23_P73787	NUDT10	0	0	0	1	0.0881664	0.257227	0.0576442	0.114167	0.0973876	18941	9987	24612	16383	19563
A_23_P390157	AVIL	0	0	0	1	0.375374	0.49104	0.393185	0.470065	0.273174	92	694	801	82	1522
A_23_P304511	ZNF397	0	0	0	1	0.329934	0.26248	0.426073	0.327106	0.338366	297	9653	448	1365	349
A_23_P218555	FOSL2	0	0	0	1	0.443328	0.566044	0.378154	0.528379	0.433155	19	90	1050	24	48
A_23_P53257	AVIL	0	0	0	1	0.409212	0.57675	0.438517	0.505185	0.284721	45	63	340	38	1192

## Sheet: Figures2d-f
Probename	Gene Symbol	Time-table_method_deployment	Gene_set_published_in_Lech_et_al	Gene_set_published_in_Hughey_et_al	Zeitzeiger_method_deployment	max_rho_all_conditions	max_rho_Sleep_in_phase	max_rho_Sleep_outof_phase	max_rho_TotalSleepDeprivation_noPriorSleepDebt	max_rho_TotalSleepDeprivation_PriorSleepDebt	rank_max_rho_all_conditions	rank_max_rho_Sleep_in_phase	rank_max_rho_Sleep_outof_phase	rank_max_rho_TotalSleepDeprivation_noPriorSleepDebt	rank_max_rho_TotalSleepDeprivation_PriorSleepDebt
A_32_P172114	A_32_P172114	1	0	0	0	0.324467	0.250605	0.422551	0.362013	0.377601	319	6332	52	961	317
A_23_P140490	BRUNOL6	1	0	0	0	0.313636	0.208928	0.231959	0.347065	0.406595	434	10294	4511	1266	157
A_24_P288685	IL13RA1	1	0	0	0	0.462469	0.447732	0.27198	0.578197	0.501416	6	99	2326	7	26
A_23_P50571	KIR2DL2	1	0	0	1	0.242849	0.237449	0.276399	0.273419	0.243525	2230	7501	2167	3770	3726
A_23_P104804	ZBTB16	1	0	0	1	0.317768	0.420447	0.298724	0.277128	0.353029	389	198	1376	3623	524
A_23_P113471	FAAH2	1	0	0	1	0.450692	0.407268	0.236118	0.485996	0.561023	10	281	4261	66	3
CPID_587	PER1	1	0	0	1	0.438442	0.41902	0.362065	0.460459	0.520088	17	205	286	141	20
A_23_P7582	TCF7	1	0	0	1	0.352415	0.415891	0.388914	0.303616	0.307846	150	223	155	2524	1289
A_24_P551067	CR603951	1	0	0	0	0.321714	0.380714	0.296524	0.280341	0.311939	341	573	1451	3503	1206
A_23_P8834	EPHX2	1	0	0	1	0.420156	0.376462	0.347436	0.433224	0.430481	28	642	415	237	91
A_32_P2161	LOC100132815	1	0	0	0	0.320943	0.403765	0.261762	0.393042	0.391709	351	313	2800	529	234
A_23_P125078	SLC26A11	1	0	0	0	0.376788	0.312636	0.330487	0.30661	0.533768	79	2377	637	2413	17
A_24_P391591	LOC150759	1	0	0	0	0.330435	0.390241	0.208394	0.266054	0.425639	281	454	6268	4115	105
A_32_P223777	IL6ST	1	0	0	0	0.342462	0.322856	0.407339	0.35143	0.334559	207	2008	91	1178	771
A_23_P108042	NCR1	1	0	0	1	0.371864	0.387832	0.314108	0.397795	0.337483	92	480	971	492	730
A_24_P89257	ERGIC1	1	0	0	1	0.3259	0.353651	0.0874758	0.526506	0.409999	311	1033	20645	33	147
A_24_P242391	MPZL1	1	0	0	0	0.417374	0.402967	0.289366	0.563081	0.449206	31	319	1694	11	59
A_24_P37020	A_24_P37020	1	0	0	0	0.349697	0.355678	0.334589	0.335701	0.361276	165	994	563	1523	446
A_23_P134384	PHF14	1	0	0	0	0.265237	0.366305	0.218938	0.25142	0.297884	1374	793	5417	4827	1570
A_23_P210323	CEP68	1	0	0	0	0.428208	0.431062	0.309933	0.464119	0.424394	20	154	1072	127	106
A_24_P20630	LEF1	1	0	0	0	0.416221	0.373329	0.402803	0.447463	0.401693	32	681	107	182	179
A_23_P35205	RCAN3	1	0	0	1	0.406478	0.421622	0.243326	0.466536	0.427533	38	192	3761	121	99
A_24_P38081	FKBP5	1	0	0	1	0.414286	0.66599	0.329388	0.391081	0.408946	34	2	659	554	149
A_32_P132438	AKAP1	1	0	0	0	0.35426	0.349542	0.351374	0.405042	0.29868	141	1127	378	425	1544
A_24_P64039	AP3M2	1	0	0	0	0.291735	0.331403	0.178216	0.338021	0.354572	737	1692	9113	1458	508
A_23_P156788	STX11	1	0	0	0	0.273935	0.24599	0.161174	0.420604	0.349452	1126	6753	11054	325	581
A_32_P179239	ZNF37B	1	0	0	0	0.392021	0.431394	0.317671	0.379093	0.478665	57	152	883	695	35
A_23_P17134	MAL	1	0	0	1	0.453642	0.460447	0.419594	0.50416	0.463509	8	72	57	46	43
A_23_P254442	ZNF783	1	0	0	0	0.340427	0.293039	0.288057	0.357579	0.437647	220	3365	1751	1049	78
A_23_P116195	BQ706262	1	0	0	0	0.281664	0.349621	0.39448	0.2932	0.303561	933	1124	137	2923	1401
A_23_P58604	C5orf45	1	0	0	0	0.323889	0.340402	0.233865	0.31731	0.380389	324	1403	4393	2036	296
A_24_P78531	CLEC4E	1	0	0	1	0.423455	0.599924	0.257807	0.53801	0.364554	25	5	3020	25	422
A_32_P57013	BU540282	1	0	0	0	0.266419	0.328172	0.193414	0.27151	0.200444	1333	1800	7599	3854	6512
A_23_P321703	BCL2A1	1	0	0	0	0.361664	0.524539	0.213639	0.424572	0.350654	120	18	5831	298	562
A_23_P200936	MTR	1	0	0	1	0.381363	0.291408	0.213771	0.471562	0.451527	70	3472	5820	105	53
A_23_P154627	TSHZ2	1	0	0	0	0.403103	0.353232	0.333692	0.456484	0.399342	43	1042	577	149	192
A_23_P11017	AK021866	1	0	0	0	0.261931	0.119635	0.218578	0.265146	0.336008	1463	19966	5438	4154	748
A_24_P9090	HNRPDL	1	0	0	1	0.424335	0.402378	0.330879	0.527736	0.486392	22	326	626	31	33
A_23_P200203	ECHDC2	1	0	0	0	0.340817	0.329202	0.258808	0.309652	0.393894	217	1765	2965	2309	214
A_23_P202520	ABLIM1	1	0	0	0	0.423171	0.475855	0.442508	0.425546	0.348504	26	53	29	286	592
A_23_P25060	AK023831	1	0	0	0	0.321333	0.371485	0.317643	0.261383	0.322033	344	703	884	4320	1001
A_24_P904484	LOC283174	1	0	0	1	0.305116	0.355251	0.334278	0.251918	0.361126	542	1006	568	4802	447
A_23_P145965	TPST1	1	0	0	1	0.398855	0.486037	0.232519	0.434736	0.513852	44	44	4485	229	23
A_23_P32536	GNG2	1	0	0	0	0.298816	0.230669	0.380098	0.325439	0.318067	627	8110	187	1793	1074
A_23_P123478	PDE7A	1	0	0	0	0.31399	0.30624	0.301579	0.324941	0.235752	431	2669	1286	1815	4152
A_23_P104318	DDIT4	1	0	0	1	0.525361	0.678459	0.529805	0.613329	0.478203	1	1	2	1	36
A_23_P343398	CCR7	1	0	0	0	0.373432	0.34627	0.323087	0.402749	0.388301	86	1231	781	450	247
A_32_P18630	A_32_P18630	1	0	0	0	0.353263	0.430682	0.41476	0.272408	0.362351	143	156	67	3817	435
A_23_P406330	SMAP2	1	0	0	1	0.343623	0.356718	0.177054	0.48428	0.381564	196	966	9242	68	284
A_24_P113686	ZNHIT6	1	0	0	0	0.377293	0.361562	0.426997	0.370491	0.439228	78	880	49	818	76
A_24_P555510	PCM1	1	0	0	0	0.281693	0.331773	0.300661	0.461721	0.338491	932	1673	1322	132	711
A_24_P927090	AF116678	1	0	0	0	0.322343	0.388133	0.341694	0.230381	0.315027	336	476	475	6074	1138
A_32_P52785	DAAM2	1	0	0	1	0.480968	0.538108	0.37501	0.609638	0.397756	2	12	206	3	200
A_23_P78840	KIR2DS4	1	0	0	1	0.220192	0.214752	0.258777	0.252114	0.212805	3447	9652	2968	4794	5601
A_24_P886336	BC029907	1	0	0	1	0.326817	0.29217	0.205732	0.374496	0.405594	306	3425	6484	763	161
A_23_P301051	PAIP2B	1	0	0	0	0.336773	0.44151	0.34511	0.298597	0.26887	236	118	435	2741	2513
A_23_P36888	FAM113B	1	0	0	0	0.283505	0.359663	0.166683	0.311557	0.269558	891	915	10423	2250	2490
A_32_P37584	A_32_P37584	1	0	0	0	0.331448	0.375049	0.271693	0.352832	0.322953	274	661	2339	1156	982
A_23_P100654	ZBTB4	1	0	0	0	0.37736	0.498399	0.267273	0.429301	0.300265	77	38	2534	257	1495
A_23_P153676	TLE2	1	0	0	0	0.285854	0.356135	0.228063	0.282421	0.273648	842	981	4768	3398	2337
A_23_P420873	NR1D1	1	0	1	1	0.367116	0.526048	0.365479	0.321155	0.380547	97	17	268	1921	294
A_23_P351286	CD22	1	0	0	0	0.233228	0.319576	0.234368	0.218862	0.263235	2712	2121	4358	6812	2768
A_32_P180185	A_32_P180185	1	0	0	0	0.229712	0.239743	0.242718	0.235963	0.19618	2912	7296	3795	5748	6878
A_23_P141146	FBXL20	1	0	0	0	0.245358	0.334744	0.251092	0.290097	0.257147	2127	1566	3341	3038	3038
A_23_P165927	STMN3	1	0	0	0	0.362101	0.322689	0.347475	0.318759	0.427475	118	2021	411	1990	100
A_23_P254654	CLIC3	1	0	0	0	0.361436	0.393138	0.476171	0.285633	0.359723	121	425	12	3238	460
A_23_P112531	FAM102A	1	0	0	0	0.361719	0.398305	0.339982	0.389425	0.327104	119	370	496	575	916
A_23_P92602	ABCA11P	1	0	0	1	0.325927	0.254741	0.371155	0.402404	0.352177	309	5975	230	452	537
A_32_P8813	LOC283663	1	0	0	0	0.322761	0.373973	0.334376	0.299086	0.289605	332	673	566	2717	1783
A_32_P46817	A_32_P46817	1	0	0	0	0.328594	0.26962	0.399443	0.318143	0.375324	295	4850	118	2008	336
A_23_P255672	ABLIM2	1	0	0	0	0.21193	0.331825	0.250504	0.184838	0.323928	4011	1670	3366	9484	969
A_23_P83277	IL11RA	1	0	0	0	0.3224	0.323743	0.320765	0.261321	0.347037	335	1972	823	4322	609
A_23_P255896	C2orf89	1	0	0	0	0.276347	0.253707	0.346145	0.241382	0.252727	1050	6051	426	5430	3250
A_23_P162037	ARNTL	0	1	1	0	0.112511	0.305724	0.0895058	0.0965389	0.138568	14613	2691	20372	19068	12776
A_32_P235872	CAPRIN1	0	1	0	0	0.108454	0.199214	0.133637	0.19682	0.167537	15163	11321	14434	8439	9485
A_23_P419038	CLOCK	0	1	0	0	0.052029	0.049022	0.179989	0.0759346	0.0231999	23015	25481	8921	21519	26046
A_23_P111132	HSPA1A	0	1	0	0	0.228211	0.317952	0.0643632	0.393214	0.276386	2983	2182	23267	526	2239
A_23_P142304	MKNK2	0	1	0	1	0.356789	0.438479	0.327977	0.477736	0.332968	131	128	682	84	810
A_23_P89589	PER1	0	1	1	1	0.311598	0.326276	0.285709	0.350811	0.333795	461	1871	1818	1192	796
A_23_P201461	PER3	0	1	0	0	0.218084	0.249719	0.0873407	0.338233	0.179456	3597	6412	20668	1453	8269
A_23_P209689	ROCK2	0	1	0	0	0.102397	0.17248	0.141606	0.145238	0.126825	15994	14273	13425	13394	14233
A_23_P98022	SIRT1	0	1	0	0	0.0948565	0.081042	0.113772	0.088439	0.105883	17052	23445	17070	20060	16971
A_23_P107206	STAT3	0	1	0	0	0.259907	0.285923	0.130007	0.457421	0.309487	1530	3755	14903	146	1258
A_23_P207742	THRA	0	1	0	0	0.204914	0.242242	0.104546	0.24386	0.243541	4555	7070	18392	5274	3725
A_24_P252497	TRIB1	0	1	0	0	0.21432	0.299653	0.0280084	0.390435	0.273801	3862	3004	26037	565	2329
A_23_P36665	CRY1	0	0	1	0	0.100636	0.132282	0.0558497	0.0806059	0.107543	16234	18650	24102	20991	16749
A_23_P130761	DBP	0	0	1	0	0.208616	0.154148	0.315339	0.179658	0.18629	4249	16246	937	9956	7677
A_23_P114414	LONRF3	0	0	1	0	0.22853	0.230673	0.254645	0.203082	0.18702	2965	8109	3171	7959	7624
A_23_P415984	NPAS2	0	0	1	0	0.110257	0.147039	0.18586	0.0816254	0.167386	14926	17034	8330	20861	9504
A_23_P209320	PER2	0	0	1	0	0.299018	0.286531	0.35339	0.336381	0.346333	625	3723	358	1505	616
A_23_P91757	TEF	0	0	1	0	0.0624904	0.135068	0.104089	0.0715105	0.0418988	21625	18364	18451	22042	24683
A_23_P217688	TSC22D3	0	0	1	0	0.21619	0.277039	0.147476	0.42632	0.255724	3740	4355	12675	279	3108
A_23_P10025	NELL2	0	0	0	1	0.378854	0.343259	0.247012	0.424941	0.400745	73	1321	3555	293	182
A_32_P90346	A_32_P90346	0	0	0	1	0.354904	0.33492	0.228915	0.41246	0.40016	138	1563	4722	379	188
A_32_P232559	LOC439949	0	0	0	1	0.372065	0.363604	0.292007	0.395311	0.392396	91	841	1597	513	230
A_24_P213788	LOC641518	0	0	0	1	0.354944	0.327647	0.28893	0.393956	0.347875	136	1818	1720	522	599
A_32_P146635	CR603982	0	0	0	1	0.208616	0.156934	0.149146	0.298965	0.237011	4250	15964	12465	2722	4079
A_32_P130522	A_32_P130522	0	0	0	1	0.356751	0.220121	0.216639	0.443301	0.49179	132	9117	5592	199	31
A_32_P71744	BG695979	0	0	0	1	0.372856	0.367948	0.371662	0.404719	0.351496	88	758	226	429	549
A_23_P24077	C10orf54	0	0	0	1	0.2591	0.294838	0.158101	0.435084	0.253874	1555	3256	11435	227	3189
A_23_P502590	KIR2DS4	0	0	0	1	0.176814	0.173576	0.276119	0.210687	0.144894	7009	14144	2184	7350	12022
A_23_P430852	ZNF33A	0	0	0	1	0.3644	0.337601	0.201232	0.439542	0.459633	110	1483	6880	209	44
A_23_P115534	KIAA0319L	0	0	0	1	0.353085	0.325471	0.239753	0.543006	0.336238	145	1903	3989	23	747
A_24_P239578	SLA	0	0	0	1	0.319597	0.389455	0.160101	0.460929	0.383712	368	462	11199	138	274
A_23_P250294	ABHD5	0	0	0	1	0.469554	0.451962	0.25946	0.610276	0.558776	3	94	2928	2	4
A_24_P291826	SYTL3	0	0	0	1	0.228698	0.351973	0.237335	0.273003	0.310093	2953	1063	4180	3785	1241
A_23_P110712	DUSP1	0	0	0	1	0.403331	0.298671	0.306978	0.532022	0.423531	42	3051	1150	27	108
A_24_P225325	SMAP2	0	0	0	1	0.335529	0.385822	0.168667	0.472339	0.393991	244	499	10171	102	213
A_24_P924752	M14087	0	0	0	1	0.0846014	0.228384	0.092733	0.0455029	0.0649344	18583	8334	19907	24703	22232
A_24_P65779	UBA52	0	0	0	1	0.0252074	0.190698	0.105003	0.154769	0.117331	25770	12214	18324	12374	15445
A_24_P206344	ZNF746	0	0	0	1	0.178366	0.229221	0.211135	0.132463	0.140817	6855	8256	6028	14868	12523
A_24_P357914	LRTOMT	0	0	0	1	0.123561	0.136567	0.227589	0.047571	0.0963476	13161	18168	4802	24515	18226
A_24_P90900	CTRL	0	0	0	1	0.173798	0.159663	0.105214	0.366928	0.131665	7301	15648	18286	876	13596
A_24_P263595	RUNDC2C	0	0	0	1	0.0695792	0.0847565	0.0681214	0.272807	0.159334	20686	23152	22879	3800	10339
A_23_P17695	SLC37A1	0	0	0	1	0.123508	0.117708	0.0223853	0.051717	0.125248	13165	20167	26294	24122	14439
A_24_P22436	C16orf53	0	0	0	1	0.171641	0.19249	0.265528	0.0700489	0.160243	7513	12015	2616	22216	10246
A_24_P332902	A_24_P332902	0	0	0	1	0.0888149	0.255017	0.156472	0.0549327	0.046655	17958	5952	11609	23797	24231
A_23_P36647	TMUB2	0	0	0	1	0.150247	0.174256	0.133869	0.357866	0.171064	9869	14066	14396	1043	9094
A_32_P23308	LOC257358	0	0	0	1	0.245447	0.305571	0.280165	0.210796	0.201843	2120	2701	2005	7340	6411
A_23_P43086	BIN3	0	0	0	1	0.162499	0.38204	0.047385	0.280821	0.0890915	8510	547	24794	3482	19146
A_24_P372048	YKT6	0	0	0	1	0.0707405	0.120979	0.0974916	0.142133	0.0445315	20548	19839	19300	13761	24427
A_24_P859124	A_24_P859124	0	0	0	1	0.0508856	0.0965644	0.1049	0.157447	0.0833605	23157	22111	18344	12121	19900
A_23_P143662	PISD	0	0	0	1	0.169042	0.242655	0.104505	0.335393	0.193398	7807	7030	18399	1531	7101
A_24_P242021	SFI1	0	0	0	1	0.161181	0.173792	0.251256	0.0219178	0.10854	8661	14119	3338	26205	16618
A_23_P6546	TUBGCP6	0	0	0	1	0.0751942	0.112815	0.026277	0.0590107	0.126788	19911	20638	26109	23385	14239
A_23_P62139	PQBP1	0	0	0	1	0.0915942	0.111109	0.087474	0.00819228	0.0996927	17539	20809	20646	26638	17792
A_24_P539275	A_24_P539275	0	0	0	1	0.0419326	0.118463	0.134908	0.0539221	0.0549438	24239	20097	14277	23905	23403
A_24_P328646	RBM5	0	0	0	1	0.101517	0.167159	0.0716118	0.0853132	0.0781718	16102	14836	22508	20426	20576
A_23_P36157	WDR74	0	0	0	1	0.202421	0.246876	0.145509	0.136783	0.214656	4757	6677	12943	14338	5495
A_24_P354724	TAGAP	0	0	0	1	0.0632504	0.343427	0.131981	0.154086	0.116388	21522	1316	14657	12442	15565
A_24_P204414	A_24_P204414	0	0	0	1	0.114895	0.0856719	0.0587504	0.0891921	0.0616872	14290	23058	23824	19964	22626
A_23_P40952	RAF1	0	0	0	1	0.0921773	0.269192	0.0960424	0.220209	0.145202	17448	4881	19497	6720	11987
A_23_P68452	SLC35C2	0	0	0	1	0.0835174	0.0713141	0.0721918	0.121819	0.106269	18747	24132	22445	16105	16919
A_24_P101771	A_24_P101771	0	0	0	1	0.0672471	0.206856	0.150014	0.147027	0.0706994	20986	10533	12374	13203	21530
A_23_P153372	HSH2D	0	0	0	1	0.243068	0.27319	0.194678	0.435374	0.220417	2222	4599	7473	225	5147
A_24_P41291	WASH1	0	0	0	1	0.132009	0.131003	0.121415	0.0236771	0.139297	12036	18802	16080	26110	12702
A_32_P8881	AGAP8	0	0	0	1	0.0554922	0.0222539	0.0886638	0.130899	0.0160802	22556	26453	20485	15038	26396
A_24_P247978	ZNF589	0	0	0	1	0.159406	0.0981602	0.0943465	0.162275	0.293564	8882	21983	19718	11605	1679
A_23_P98159	TPCN2	0	0	0	1	0.0863981	0.240061	0.078212	0.265621	0.0135466	18310	7261	21742	4134	26489
A_24_P936272	S74116	0	0	0	1	0.0905635	0.247532	0.0710916	0.22272	0.16172	17685	6618	22557	6560	10102
A_24_P263767	ENST00000376793	0	0	0	1	0.0514062	0.112275	0.0584084	0.210834	0.0623006	23090	20692	23858	7337	22540
A_23_P137361	WDR8	0	0	0	1	0.0972076	0.189208	0.160501	0.248107	0.0941267	16723	12381	11135	5009	18488
A_23_P118451	STARD3	0	0	0	1	0.0851537	0.15166	0.0916416	0.185433	0.103057	18496	16534	20080	9442	17373
A_23_P13359	NXF1	0	0	0	1	0.133804	0.308647	0.0962503	0.122156	0.181035	11803	2553	19474	16064	8124
A_24_P48318	CCDC49	0	0	0	1	0.130368	0.189529	0.0957079	0.25691	0.214058	12259	12345	19542	4535	5526
A_23_P119907	ANKZF1	0	0	0	1	0.0838846	0.0320958	0.123918	0.0763131	0.0941302	18692	26189	15741	21482	18487
A_23_P30848	HLA-E	0	0	0	1	0.0919668	0.221815	0.0542574	0.257919	0.117824	17484	8955	24239	4484	15381
A_24_P96325	ZGPAT	0	0	0	1	0.0799395	0.132159	0.0868984	0.113	0.0610569	19275	18667	20718	17112	22702
A_23_P55045	SLC25A19	0	0	0	1	0.131825	0.150226	0.100137	0.111152	0.0589949	12067	16693	18960	17341	22953
A_24_P185624	SLC35C2	0	0	0	1	0.0844276	0.107976	0.0819378	0.0683629	0.0493294	18616	21095	21282	22397	23975
A_23_P252825	SCAP	0	0	0	1	0.169826	0.299205	0.0902083	0.278045	0.122567	7703	3024	20293	3577	14772
A_23_P251765	BANP	0	0	0	1	0.126485	0.145357	0.071762	0.364385	0.195174	12785	17212	22487	924	6953
A_24_P529627	X58809	0	0	0	1	0.233917	0.31529	0.28927	0.142707	0.217933	2672	2280	1699	13683	5289
A_24_P392958	TBC1D20	0	0	0	1	0.0817517	0.250089	0.0578493	0.195473	0.174345	18989	6377	23901	8548	8771
A_23_P125109	A_23_P125109	0	0	0	1	0.0434938	0.102331	0.0694476	0.120356	0.14259	24053	21611	22742	16251	12291
A_24_P40978	CYHR1	0	0	0	1	0.145184	0.212887	0.115435	0.304002	0.131797	10438	9852	16864	2507	13581
A_23_P210619	C20orf43	0	0	0	1	0.183251	0.298064	0.117883	0.263117	0.151566	6377	3083	16547	4245	11217
A_23_P156697	BAT5	0	0	0	1	0.0784175	0.225391	0.0355411	0.135477	0.0871561	19473	8606	25627	14515	19382
A_23_P51136	RHOB	0	0	0	1	0.194252	0.348572	0.133347	0.364144	0.24315	5405	1162	14469	927	3750
A_23_P340922	ZNF414	0	0	0	1	0.08761	0.138953	0.0645315	0.197258	0.0234057	18137	17914	23256	8410	26030
A_23_P415663	TIGD3	0	0	0	1	0.213042	0.264989	0.10291	0.397074	0.249385	3932	5187	18589	499	3428
A_23_P118025	DPEP2	0	0	0	1	0.2004	0.306108	0.0987033	0.334478	0.196468	4916	2673	19140	1555	6861
A_23_P104151	TMEM69	0	0	0	1	0.133119	0.122544	0.174647	0.0889983	0.149436	11898	19682	9516	19992	11470
CPID_586	PER1	0	0	0	1	0.464407	0.41596	0.418697	0.508668	0.537738	5	222	58	43	16
CPID_591	PER1	0	0	0	1	0.44855	0.403007	0.372235	0.488365	0.53804	11	318	224	63	14
CPID_590	PER1	0	0	0	1	0.443108	0.394621	0.351369	0.491295	0.537799	15	412	379	60	15
CPID_592	PER1	0	0	0	1	0.447467	0.414838	0.36962	0.472639	0.542026	12	230	239	100	10
CPID_585	PER1	0	0	0	1	0.453509	0.433068	0.372989	0.489444	0.538753	9	146	217	61	12
CPID_584	PER1	0	0	0	1	0.465651	0.45267	0.392334	0.502127	0.549866	4	91	147	47	7
CPID_583	PER1	0	0	0	1	0.461215	0.456343	0.354702	0.501354	0.554941	7	82	351	49	6
CPID_589	PER1	0	0	0	1	0.438463	0.423065	0.338543	0.483565	0.533627	16	185	514	69	18
CPID_588	PER1	0	0	0	1	0.396112	0.401194	0.351722	0.424057	0.427641	47	334	370	302	98
A_23_P111206	FKBP5	0	0	0	1	0.313255	0.511335	0.161852	0.22679	0.362732	439	26	10967	6300	434
A_23_P142322	CIRBP	0	0	0	1	0.290258	0.372064	0.393719	0.28046	0.176496	770	696	139	3497	8574
A_23_P148308	RBM3	0	0	0	1	0.369968	0.5458	0.345117	0.4288	0.301021	96	10	434	263	1481
A_24_P134488	PIK3IP1	0	0	0	1	0.254209	0.196384	0.282508	0.248258	0.261246	1746	11603	1918	4996	2849
A_23_P302709	NR1D2	0	0	0	1	0.360885	0.364663	0.312116	0.441255	0.333411	122	821	1020	203	801
A_24_P923591	PPIL2	0	0	0	1	0.27071	0.337027	0.135477	0.281941	0.324461	1194	1497	14202	3420	957
A_23_P415401	KLF9	0	0	0	1	0.325917	0.451624	0.410902	0.400143	0.267552	310	96	81	472	2572
A_24_P921122	TXK	0	0	0	1	0.277238	0.317424	0.316773	0.300962	0.250065	1029	2206	903	2641	3399
A_24_P938135	Z25424	0	0	0	1	0.342589	0.460396	0.352096	0.366662	0.335382	205	73	365	881	758
A_23_P66719	DHRS13	0	0	0	1	0.341383	0.318072	0.255847	0.455774	0.456369	215	2177	3112	153	49
A_23_P79518	IL1B	0	0	0	1	0.261368	0.277422	0.191273	0.344162	0.342061	1484	4326	7801	1324	666
A_23_P372096	C20orf112	0	0	0	1	0.192717	0.192085	0.208191	0.28823	0.104524	5536	12048	6290	3123	17164
A_23_P73787	NUDT10	0	0	0	1	0.0383335	0.0592246	0.0828449	0.0814774	0.0666204	24637	24931	21190	20888	22020
A_23_P390157	AVIL	0	0	0	1	0.295428	0.403289	0.248853	0.349623	0.274538	681	317	3455	1216	2305
A_23_P304511	ZNF397	0	0	0	1	0.171199	0.246504	0.213681	0.242134	0.130825	7554	6717	5826	5377	13700
A_23_P218555	FOSL2	0	0	0	1	0.423543	0.431561	0.33628	0.580539	0.404761	24	151	538	5	163
A_23_P53257	AVIL	0	0	0	1	0.363878	0.507294	0.269542	0.464951	0.393341	112	28	2431	124	219
