# Supplementary material for: Blood transcriptome based biomarkers for human circadian phase
Source: eLife. 2017 Feb 20;6:e20214. doi: 10.7554/eLife.20214 (PMC5318160; doi:10.7554/eLife.20214)
Supplement: Figure 3—source data 1. — DOI: http://dx.doi.org/10.7554/eLife.20214.010 [file elife-20214-fig3-data1.xlsx]

## Sheet: Figure3a,c
observed	predicted
1.98	350
5.45	20
6.45	29
10.41	15
12.4	57
13.39	266
17.36	58
17.36	314
17.85	37
17.85	33
19.83	45
23.06	57
23.8	29
24.3	38
24.55	29
24.79	18
25.54	337
25.79	123
26.78	33
28.51	17
30.5	14
32.23	50
32.23	18
32.98	66
33.97	199
34.21	31
34.21	62
34.46	265
40.66	11
41.4	65
41.4	35
41.65	45
43.14	55
43.64	88
44.13	25
44.13	253
50.08	57
50.08	38
51.82	120
54.3	81
56.03	55
57.02	78
57.52	61
58.76	52
61.49	29
62.48	101
62.48	36
64.46	57
67.69	74
68.43	26
68.93	68
69.42	48
70.17	339
71.16	21
76.86	80
76.86	345
77.6	78
77.85	77
78.84	89
78.84	102
78.84	195
85.04	57
85.04	41
85.29	67
86.03	114
87.27	99
87.77	85
88.02	69
88.02	13
88.26	127
91.24	83
91.98	189
93.22	34
93.72	333
93.97	122
94.71	91
100.17	48
101.16	76
101.65	85
102.15	56
102.4	71
103.64	61
104.88	98
107.11	61
107.11	73
108.84	137
109.09	64
109.59	25
112.31	106
113.55	141
113.8	95
114.05	101
114.05	63
114.79	132
115.29	148
115.54	84
117.52	86
120.99	64
121.49	139
122.23	101
123.47	127
123.47	282
124.96	96
127.93	220
129.67	131
130.66	154
130.66	93
132.4	103
132.89	146
137.11	80
138.1	118
139.34	118
140.33	101
144.55	55
145.79	110
146.28	169
146.28	145
147.02	117
150.74	150
151.74	158
151.74	118
152.98	188
153.47	121
153.72	116
153.97	177
155.7	233
156.94	133
158.18	150
158.43	81
158.68	169
159.67	133
160.66	173
160.66	114
161.65	141
164.38	166
165.12	128
166.12	171
166.86	135
168.1	163
171.32	142
174.3	75
175.04	123
175.29	172
177.02	138
177.02	120
177.52	179
177.77	125
179.26	101
183.97	158
184.96	83
188.93	238
190.17	59
190.91	248
190.91	230
192.64	127
194.63	191
196.36	246
196.36	174
196.86	156
198.84	50
201.57	159
202.31	58
202.81	210
203.31	218
204.05	192
204.05	203
205.79	60
206.28	186
206.53	144
207.02	280
210.74	214
211.24	152
211.49	143
211.49	313
211.98	45
212.48	223
212.73	220
213.22	151
215.7	271
218.68	228
219.92	201
221.16	202
221.4	180
221.65	191
221.9	45
222.15	216
224.13	260
225.12	232
228.6	207
228.84	257
229.59	80
230.83	267
231.57	129
232.07	102
232.31	222
233.06	255
233.31	153
235.54	319
236.53	96
238.51	287
238.76	15
240	359
240.99	283
240.99	256
242.98	39
243.97	255
243.97	352
245.7	242
245.95	20
246.2	210
247.44	342
247.69	27
247.93	252
248.68	213
249.17	255
249.17	64
249.67	6
249.92	20
250.41	27
250.91	263
251.9	233
252.15	331
252.15	18
254.38	203
255.37	223
255.87	174
256.36	19
257.11	244
257.36	229
258.1	156
258.35	110
259.09	288
260.33	251
260.33	82
261.82	272
263.55	100
263.55	283
264.55	237
264.79	274
265.79	353
266.03	329
266.28	185
266.53	147
266.78	174
269.75	233
269.75	0
269.75	161
269.75	65
270.99	254
271.49	305
272.23	344
272.48	233
273.22	194
274.21	319
279.42	48
280.17	251
280.91	46
280.91	237
282.15	2
282.4	308
283.14	34
283.14	144
283.39	228
285.62	319
285.62	259
287.6	49
288.6	45
289.59	254
291.32	141
292.31	59
292.81	264
293.31	220
293.55	242
293.8	258
294.3	69
294.55	24
295.04	65
295.04	286
295.29	195
295.29	84
295.54	248
296.03	75
296.28	181
299.5	9
300.25	300
300.74	188
301.98	231
302.48	305
303.22	81
303.47	247
303.72	4
304.96	275
306.45	227
309.17	345
310.91	126
311.16	37
311.65	27
312.15	348
314.38	252
314.88	97
315.87	85
315.87	319
318.6	251
318.84	118
320.83	66
321.82	17
323.06	318
325.54	359
326.03	70
326.53	12
327.77	25
328.51	38
329.01	276
329.26	48
330.99	349
331.74	346
333.22	24
334.21	338
334.71	327
335.21	27
338.18	27
338.68	90
339.67	34
340.17	10
340.17	350
340.17	345
340.91	286
340.91	75
341.16	237
342.15	61
342.89	74
342.89	270
343.64	23
344.63	294
347.6	71
347.6	308
348.35	37
349.59	331
352.07	1
354.05	48
354.79	95
355.04	38
355.54	50
355.79	46
356.53	92
356.78	29
358.51	76
358.76	75
359.01	317

## Sheet: Figure3b,e,h
	LowLim	HighLim	Mean	Standard Deviation	Number of samples	Standard Error
Timetable_method_deployment	0	30	4.8775	42.4489	20	18.6041
Timetable_method_deployment	30	60	2.64375	58.7361	24	23.4993
Timetable_method_deployment	60	90	-10.6208	43.6126	26	16.7641
Timetable_method_deployment	90	120	-20.1678	42.3087	27	15.9589
Timetable_method_deployment	120	150	-6.50571	53.3686	21	22.8261
Timetable_method_deployment	150	180	-20.7017	36.3458	30	13.0062
Timetable_method_deployment	180	210	-30.8755	68.8548	22	28.7726
Timetable_method_deployment	210	240	-22.6032	77.6383	31	27.3307
Timetable_method_deployment	240	270	15.2335	92.4706	46	26.7227
Timetable_method_deployment	270	300	18.1044	88.8755	36	29.0327
Timetable_method_deployment	300	330	35.0963	77.9052	30	27.878
Timetable_method_deployment	330	360	29.5626	53.1392	35	17.605
Lech et al genes	0	30	25.9275	70.7544	20	31.0095
Lech et al genes	30	60	-9.89792	87.942	24	35.1841
Lech et al genes	60	90	14.6869	51.1121	26	19.6469
Lech et al genes	90	120	-20.5752	60.6733	27	22.8861
Lech et al genes	120	150	-9.07714	69.6967	21	29.8098
Lech et al genes	150	180	-23.135	87.1724	30	31.1943
Lech et al genes	180	210	35.1245	94.3091	22	39.4093
Lech et al genes	210	240	22.171	93.4858	31	32.9095
Lech et al genes	240	270	12.3422	86.2432	46	24.9231
Lech et al genes	270	300	-5.72889	74.4669	36	24.3258
Lech et al genes	300	330	-1.47033	84.8235	30	30.3537
Lech et al genes	330	360	12.3054	101.263	35	33.5484
Hughey et al genes	0	30	-8.4225	54.4736	20	23.8741
Hughey et al genes	30	60	-17.3146	52.4913	24	21.0009
Hughey et al genes	60	90	-21.89	72.8944	26	28.0197
Hughey et al genes	90	120	-36.2048	65.0917	27	24.5527
Hughey et al genes	120	150	-39.601	64.2142	21	27.4649
Hughey et al genes	150	180	5.79833	93.9832	30	33.6315
Hughey et al genes	180	210	14.4882	99.2064	22	41.4557
Hughey et al genes	210	240	27.2032	91.8255	31	32.325
Hughey et al genes	240	270	5.62478	87.1819	46	25.1944
Hughey et al genes	270	300	0.521111	85.4355	36	27.9089
Hughey et al genes	300	330	16.263	66.1425	30	23.6688
Hughey et al genes	330	360	14.1911	82.7056	35	27.4004
Zeitzeiger_method_deployment	0	30	4.56733	61.8936	20	27.1261
Zeitzeiger_method_deployment	30	60	9.09455	63.3277	24	25.3364
Zeitzeiger_method_deployment	60	90	-14.8434	63.2389	26	24.3083
Zeitzeiger_method_deployment	90	120	-41.1553	64.985	27	24.5125
Zeitzeiger_method_deployment	120	150	22.3812	80.2049	21	34.3042
Zeitzeiger_method_deployment	150	180	13.3354	61.6204	30	22.0506
Zeitzeiger_method_deployment	180	210	31.8553	59.6256	22	24.9159
Zeitzeiger_method_deployment	210	240	17.4732	65.7657	31	23.1513
Zeitzeiger_method_deployment	240	270	-2.25317	80.4818	46	23.2581
Zeitzeiger_method_deployment	270	300	-15.7469	79.8497	36	26.0842
Zeitzeiger_method_deployment	300	330	-20.9303	71.653	30	25.6407
Zeitzeiger_method_deployment	330	360	4.84719	59.3736	35	19.6705
PLSR_onesample	0	30	-28.8006	40.9526	20	17.9483
PLSR_onesample	30	60	-21.2711	60.9825	24	24.3981
PLSR_onesample	60	90	-10.875	45.3905	26	17.4475
PLSR_onesample	90	120	-16.1497	50.3686	27	18.9992
PLSR_onesample	120	150	-6.81081	62.8762	21	26.8926
PLSR_onesample	150	180	7.25367	33.152	30	11.8633
PLSR_onesample	180	210	21.605	49.9799	22	20.8853
PLSR_onesample	210	240	22.5587	35.7971	31	12.6015
PLSR_onesample	240	270	13.9124	54.31	46	15.6948
PLSR_onesample	270	300	-0.0708333	50.1325	36	16.3766
PLSR_onesample	300	330	-21.3991	37.4987	30	13.4187
PLSR_onesample	330	360	-28.5558	33.6061	35	11.1337
Timetable_method_deployment_2samples_differential	0	30	-15.0978	58.4522	9	38.1887
Timetable_method_deployment_2samples_differential	30	60	-12.8675	42.0185	16	20.5891
Timetable_method_deployment_2samples_differential	60	90	-7.18261	23.8611	23	9.75174
Timetable_method_deployment_2samples_differential	90	120	-0.973333	20.97	18	9.68764
Timetable_method_deployment_2samples_differential	120	150	4.15762	42.6369	21	18.2361
Timetable_method_deployment_2samples_differential	150	180	-13.644	44.0505	25	17.2678
Timetable_method_deployment_2samples_differential	180	210	-8.58409	50.7066	22	21.1889
Timetable_method_deployment_2samples_differential	210	240	-29.0331	24.2375	13	13.1757
Timetable_method_deployment_2samples_differential	240	270	-4.09154	15.1929	13	8.25894
Timetable_method_deployment_2samples_differential	270	300	-4.035	15.9028	2	22.0402
Timetable_method_deployment_2samples_differential	300	330	15.525	17.8119	4	17.4556
Timetable_method_deployment_2samples_differential	330	360	-10.3014	31.2252	14	16.3568
PLSR_2samples_differential	0	30	-12.5444	30.919	9	20.2004
PLSR_2samples_differential	30	60	-0.975938	27.4741	16	13.4623
PLSR_2samples_differential	60	90	0.906009	18.4378	23	7.53533
PLSR_2samples_differential	90	120	7.74269	16.1481	18	7.46003
PLSR_2samples_differential	120	150	10.909	25.2798	21	10.8124
PLSR_2samples_differential	150	180	-9.24732	26.3011	25	10.31
PLSR_2samples_differential	180	210	-21.9809	24.2569	22	10.1363
PLSR_2samples_differential	210	240	-25.5835	23.006	13	12.5062
PLSR_2samples_differential	240	270	-4.95615	17.6875	13	9.61503
PLSR_2samples_differential	270	300	14.955	19.2545	2	26.6854
PLSR_2samples_differential	300	330	17.365	16.6701	4	16.3367
PLSR_2samples_differential	330	360	-4.10643	23.1467	14	12.125

## Sheet: Figure3d,f
Observed	Predicted
1.98	20.0916
5.45	341.156
6.45	27.0489
10.41	19.9276
12.4	18.6668
13.39	189.424
17.36	54.0424
17.36	281.65
17.85	25.5484
17.85	39.2357
19.83	28.746
23.06	110.702
23.8	28.6874
24.3	31.3251
24.55	10.4076
24.79	348.522
25.54	311.113
25.79	304.371
26.78	96.9173
28.51	331.212
30.5	47.6334
32.23	83.4788
32.23	18.2933
32.98	18.5084
33.97	182.054
34.21	30.9688
34.21	47.8264
34.46	203.994
40.66	85.7334
41.4	76.6611
41.4	348.01
41.65	98.6852
43.14	85.5797
43.64	30.7643
44.13	18.3246
44.13	280.528
50.08	26.981
50.08	3.02486
51.82	352.969
54.3	97.4055
56.03	98.7864
57.02	61.5268
57.52	19.6994
58.76	21.3823
61.49	21.6838
62.48	214.124
62.48	70.7244
64.46	29.5225
67.69	112.777
68.43	24.9538
68.93	29.5743
69.42	37.8218
70.17	304.322
71.16	20.5994
76.86	75.8559
76.86	13.9678
77.6	26.3526
77.85	83.222
78.84	118.543
78.84	112.077
78.84	181.935
85.04	30.4897
85.04	19.9977
85.29	16.7143
86.03	118.878
87.27	3.23373
87.77	108.52
88.02	98.4305
88.02	332.206
88.26	120.683
91.24	340.623
91.98	143.255
93.22	18.9611
93.72	309.184
93.97	141.993
94.71	116.382
100.17	348.891
101.16	98.8464
101.65	330.36
102.15	38.3986
102.4	118.79
103.64	42.6058
104.88	0
107.11	121.892
107.11	80.8282
108.84	143.618
109.09	30.9772
109.59	98.168
112.31	115.886
113.55	163.967
113.8	98.7481
114.05	119.66
114.05	22.2656
114.79	304.028
115.29	1.91445
115.54	99.0176
117.52	87.0773
120.99	77.7612
121.49	150.957
122.23	77.1599
123.47	123.601
123.47	275.11
124.96	98.8342
127.93	143.116
129.67	303.71
130.66	155.719
130.66	115.987
132.4	106.873
132.89	303.805
137.11	104.923
138.1	129
139.34	124.995
140.33	303.317
144.55	18.1708
145.79	142.475
146.28	220.666
146.28	155.619
147.02	143.826
150.74	168.944
151.74	165.196
151.74	132.88
152.98	181.245
153.47	118.911
153.72	122.568
153.97	206.577
155.7	164.033
156.94	145.157
158.18	162.764
158.43	34.9855
158.68	168.799
159.67	143.285
160.66	211.985
160.66	142.886
161.65	146.261
164.38	279.179
165.12	121.268
166.12	169.097
166.86	128.094
168.1	166.757
171.32	143.44
174.3	303.837
175.04	281.936
175.29	170.035
177.02	145.126
177.02	139.775
177.52	209.881
177.77	297.236
179.26	341.969
183.97	207.318
184.96	304.535
188.93	187.571
190.17	120.619
190.91	233.597
190.91	305.435
192.64	2.55969
194.63	196.304
196.36	208.873
196.36	172.736
196.86	208.127
198.84	304.359
201.57	172.829
202.31	301.286
202.81	214.264
203.31	197.151
204.05	213.552
204.05	194.708
205.79	303.666
206.28	204.473
206.53	199.031
207.02	237.083
210.74	197.485
211.24	312.627
211.49	119.974
211.49	253.521
211.98	299.234
212.48	185.418
212.73	204.431
213.22	192.32
215.7	191.43
218.68	294.38
219.92	168.7
221.16	202.065
221.4	223.374
221.65	188.487
221.9	30.8207
222.15	213.297
224.13	1.66242
225.12	214.15
228.6	204.506
228.84	200.495
229.59	247.66
230.83	288.631
231.57	304.081
232.07	357.199
232.31	142.795
233.06	196.831
233.31	180.39
235.54	245.063
236.53	280.39
238.51	277.951
238.76	339.002
240	48.5049
240.99	212.892
240.99	196.005
242.98	35.705
243.97	205.82
243.97	292.463
245.7	188.087
245.95	304.07
246.2	199.374
247.44	304.393
247.69	308.61
247.93	199.045
248.68	210.866
249.17	185.154
249.17	117.442
249.67	289.812
249.92	305.201
250.41	303.996
250.91	248.672
251.9	304.392
252.15	61.2577
252.15	3.85599
254.38	184.848
255.37	199.713
255.87	292.34
256.36	32.4867
257.11	188.188
257.36	206.636
258.1	273.619
258.35	117.492
259.09	285.536
260.33	210.462
260.33	330.094
261.82	279.825
263.55	105.794
263.55	278.604
264.55	207.626
264.79	279.302
265.79	29.708
266.03	142.434
266.28	230.704
266.53	289.158
266.78	304.518
269.75	213.497
269.75	140.404
269.75	169.862
269.75	25.6494
270.99	193.259
271.49	242.057
272.23	305.2
272.48	189.201
273.22	206.102
274.21	247.739
279.42	340.392
280.17	285.467
280.91	0
280.91	196.419
282.15	336.496
282.4	247.806
283.14	325.663
283.14	173.904
283.39	191.026
285.62	303.99
285.62	225.447
287.6	30.8123
288.6	303.836
289.59	232.886
291.32	173.349
292.31	356.927
292.81	225.338
293.31	255.297
293.55	188.358
293.8	210.63
294.3	115.951
294.55	69.9268
295.04	304.061
295.04	226.067
295.29	194.602
295.29	53.0849
295.54	236.456
296.03	53.4641
296.28	304.454
299.5	48.6833
300.25	266.091
300.74	262.53
301.98	205.955
302.48	245.248
303.22	113.427
303.47	279.815
303.72	338.424
304.96	255.579
306.45	188.985
309.17	321.071
310.91	171.379
311.16	29.0165
311.65	6.14365
312.15	352.079
314.38	304.526
314.88	140.18
315.87	282.993
315.87	269.538
318.6	192.376
318.84	253.644
320.83	342.462
321.82	310.377
323.06	284.563
325.54	0
326.03	348.496
326.53	355.497
327.77	342.318
328.51	4.62075
329.01	233.061
329.26	310.806
330.99	311.983
331.74	245.854
333.22	304.485
334.21	350.263
334.71	243.807
335.21	29.2494
338.18	24.2312
338.68	118.429
339.67	32.0087
340.17	30.5125
340.17	314.019
340.17	316.174
340.91	304.599
340.91	0
341.16	278.823
342.15	281.127
342.89	339.045
342.89	279.996
343.64	0
344.63	291.596
347.6	33.7551
347.6	342.062
348.35	25.8331
349.59	305.972
352.07	335.775
354.05	96.5626
354.79	118.863
355.04	30.5133
355.54	0
355.79	29.4243
356.53	279.98
356.78	37.3477
358.51	352.774
358.76	106.416
359.01	304.482

## Sheet: Figure3g,i
Observed	Predicted
1.98	320.48
5.45	319.99
6.45	45.092
10.41	25.309
12.4	343.54
13.39	269.76
17.36	32.144
17.36	307.61
17.85	346.63
17.85	343.82
19.83	6.9649
23.06	10.776
23.8	41.845
24.3	15.039
24.55	7.0789
24.79	11.217
25.54	283.59
25.79	277
26.78	0.60912
28.51	22.943
30.5	301.26
32.23	42.48
32.23	11.819
32.98	29.898
33.97	274.85
34.21	8.382
34.21	70.009
34.46	240.29
40.66	336.72
41.4	93.925
41.4	94.285
41.65	357.13
43.14	37.805
43.64	28.572
44.13	28.405
44.13	273.27
50.08	31.289
50.08	0.96256
51.82	163.3
54.3	76.048
56.03	10.529
57.02	84.525
57.52	45.294
58.76	48.996
61.49	24.755
62.48	120.2
62.48	24.826
64.46	19.631
67.69	56.509
68.43	58.677
68.93	98.698
69.42	81.877
70.17	10.854
71.16	81.826
76.86	94.867
76.86	358.43
77.6	66.742
77.85	82.707
78.84	84.414
78.84	107.03
78.84	150.24
85.04	18.013
85.04	305.39
85.29	73.213
86.03	129.41
87.27	43.865
87.77	70.094
88.02	75.256
88.02	80.186
88.26	112.68
91.24	199.43
91.98	156.32
93.22	73.104
93.72	344.25
93.97	131.66
94.71	91.084
100.17	66.309
101.16	52.422
101.65	113.68
102.15	80.81
102.4	67.303
103.64	76.708
104.88	34.101
107.11	109.77
107.11	100
108.84	121.68
109.09	20.625
109.59	11.913
112.31	101.84
113.55	144.59
113.8	104.28
114.05	123.39
114.05	58.671
114.79	126.5
115.29	156.41
115.54	39.775
117.52	64.862
120.99	75.552
121.49	130.29
122.23	116.15
123.47	140.73
123.47	268.94
124.96	45.459
127.93	133.84
129.67	234.61
130.66	154.57
130.66	121.01
132.4	97.777
132.89	172.39
137.11	62.245
138.1	125.2
139.34	142.08
140.33	111.89
144.55	339.32
145.79	110.37
146.28	160.52
146.28	148.77
147.02	130.88
150.74	196.95
151.74	172.25
151.74	128.52
152.98	177.68
153.47	160.92
153.72	203.09
153.97	178.58
155.7	178.57
156.94	146.79
158.18	180.1
158.43	111.34
158.68	162.78
159.67	157.54
160.66	174.38
160.66	112.98
161.65	149.15
164.38	183.36
165.12	169.83
166.12	172.13
166.86	132.49
168.1	180.04
171.32	170.94
174.3	302.72
175.04	155.3
175.29	192.93
177.02	161.66
177.02	148.99
177.52	203.69
177.77	181.11
179.26	184.85
183.97	212.38
184.96	105.68
188.93	258.18
190.17	147.81
190.91	258.81
190.91	282.96
192.64	222.27
194.63	199.57
196.36	233.37
196.36	201.05
196.86	195.91
198.84	296.59
201.57	261.04
202.31	110.02
202.81	255.27
203.31	208.79
204.05	217.52
204.05	223.72
205.79	288.34
206.28	211.59
206.53	245.42
207.02	188.28
210.74	207.58
211.24	240.2
211.49	211.97
211.49	260.31
211.98	258.23
212.48	223.97
212.73	238.92
213.22	165.27
215.7	254.2
218.68	258.77
219.92	208.2
221.16	224.13
221.4	196.72
221.65	265.06
221.9	317.13
222.15	233.35
224.13	314.15
225.12	245.12
228.6	247.34
228.84	247.93
229.59	162.52
230.83	240.88
231.57	274.75
232.07	202.01
232.31	258.35
233.06	253.39
233.31	270.22
235.54	302.76
236.53	298.76
238.51	261.88
238.76	291.95
240	268.54
240.99	281.51
240.99	230.23
242.98	329.45
243.97	276.7
243.97	273.22
245.7	231.98
245.95	321.75
246.2	282.57
247.44	294.43
247.69	52.074
247.93	245.66
248.68	240.41
249.17	258.81
249.17	308.63
249.67	166.79
249.92	50.906
250.41	318.68
250.91	261.38
251.9	252.89
252.15	298.79
252.15	325.62
254.38	223.97
255.37	235.49
255.87	236.83
256.36	316.1
257.11	234.88
257.36	265.94
258.1	262.41
258.35	199.82
259.09	281.36
260.33	259.38
260.33	270.49
261.82	304.15
263.55	168.86
263.55	259.75
264.55	223.18
264.79	279.98
265.79	316.27
266.03	293.11
266.28	271
266.53	158.61
266.78	250.96
269.75	262.56
269.75	296.84
269.75	197.69
269.75	307.12
270.99	262.58
271.49	261.43
272.23	331.6
272.48	248.1
273.22	245.37
274.21	53.865
279.42	52.686
280.17	308.75
280.91	311.06
280.91	226.59
282.15	289.18
282.4	243.72
283.14	270.97
283.14	238.41
283.39	237.61
285.62	277.23
285.62	255.56
287.6	315.36
288.6	321.27
289.59	276.73
291.32	295.36
292.31	263.25
292.81	210.94
293.31	240.65
293.55	267.11
293.8	268.79
294.3	308.59
294.55	42.469
295.04	299.37
295.04	295.24
295.29	247.09
295.29	310.5
295.54	247.53
296.03	347.6
296.28	262.73
299.5	303.4
300.25	275.8
300.74	247.08
301.98	256.22
302.48	275.65
303.22	211.26
303.47	305.1
303.72	314.51
304.96	274.93
306.45	232.7
309.17	314.39
310.91	290.63
311.16	332.87
311.65	334.23
312.15	347.03
314.38	274.69
314.88	310.51
315.87	276.18
315.87	270.76
318.6	258.06
318.84	249.04
320.83	297.48
321.82	34.536
323.06	302.66
325.54	324.19
326.03	293.9
326.53	348.49
327.77	323.03
328.51	333.7
329.01	246.8
329.26	280.71
330.99	282.59
331.74	293.6
333.22	324.55
334.21	305.32
334.71	289.59
335.21	347.14
338.18	342.66
338.68	305.87
339.67	350.57
340.17	10.901
340.17	309.83
340.17	312.26
340.91	289.38
340.91	335.03
341.16	264.94
342.15	297.97
342.89	238.36
342.89	300.12
343.64	346.05
344.63	285.96
347.6	299.66
347.6	323.38
348.35	349.49
349.59	296.46
352.07	344.56
354.05	343.98
354.79	24.618
355.04	0.85788
355.54	334.68
355.79	352.62
356.53	310.67
356.78	232.35
358.51	333.43
358.76	315.37
359.01	312.04

## Sheet: Figure3j
Hours	0.5	1	1.5	2	2.5	3	3.5	4	4.5	5	5.5	6	6.5	7	7.5	8	8.5	9	9.5	10	10.5	11	11.5	12
Timetable_method_deployment	0.137536	0.226361	0.309456	0.404011	0.489971	0.558739	0.621777	0.670487	0.690544	0.719198	0.765043	0.7851	0.816619	0.842407	0.859599	0.879656	0.896848	0.922636	0.945559	0.962751	0.974212	0.982808	0.988539	1
Lech et al genes	0.0601719	0.143266	0.226361	0.283668	0.326648	0.404011	0.455587	0.512894	0.570201	0.633238	0.667622	0.69914	0.719198	0.747851	0.77937	0.830946	0.848138	0.882521	0.896848	0.919771	0.939828	0.959885	0.985673	1
Hughey et al genes	0.0659026	0.163324	0.22063	0.30086	0.361032	0.418338	0.472779	0.535817	0.598854	0.659026	0.69914	0.730659	0.747851	0.790831	0.82235	0.856734	0.862464	0.885387	0.896848	0.91404	0.928367	0.95702	0.971347	1
Zeitzeiger_method_deployment	0.0830946	0.189112	0.277937	0.355301	0.449857	0.527221	0.595989	0.664756	0.707736	0.739255	0.759312	0.782235	0.802292	0.830946	0.856734	0.888252	0.91404	0.925501	0.942693	0.948424	0.95702	0.965616	0.988539	1
PLSR_onesample	0.148997	0.30659	0.412607	0.535817	0.613181	0.690544	0.773639	0.82235	0.842407	0.876791	0.899713	0.91404	0.931232	0.948424	0.965616	0.968481	0.971347	0.979943	0.985673	0.988539	0.991404	0.997135	1	1

## Sheet: Figure3k
	0.5	1	1.5	2	2.5	3	3.5	4	4.5	5	5.5	6	6.5	7	7.5	8	8.5	9	9.5	10	10.5	11	11.5	12
TT	0.155932	0.261017	0.342373	0.454237	0.532203	0.637288	0.718644	0.755932	0.810169	0.837288	0.871186	0.891525	0.925424	0.949153	0.966102	0.972881	0.989831	0.99322	0.99661	0.99661	1	1	1	1
L	0.0881356	0.179661	0.274576	0.362712	0.457627	0.545763	0.59661	0.650847	0.711864	0.772881	0.827119	0.850847	0.881356	0.908475	0.928814	0.952542	0.962712	0.969492	0.979661	0.99322	1	1	1	1
zz	0.108475	0.20339	0.294915	0.40678	0.511864	0.579661	0.630508	0.705085	0.755932	0.786441	0.837288	0.867797	0.894915	0.918644	0.928814	0.952542	0.966102	0.976271	0.979661	0.986441	0.986441	0.99322	0.99661	1
myZZ	0.125424	0.267797	0.355932	0.474576	0.583051	0.657627	0.728814	0.8	0.833898	0.847458	0.877966	0.901695	0.928814	0.942373	0.955932	0.959322	0.962712	0.969492	0.983051	0.986441	0.99661	0.99661	1	1
PLSR	0.152542	0.332203	0.484746	0.616949	0.728814	0.80339	0.844068	0.867797	0.894915	0.932203	0.952542	0.962712	0.972881	0.983051	0.983051	0.986441	0.986441	0.99661	0.99661	0.99661	1	1	1	1

## Sheet: Figure3l
	0.5	1	1.5	2	2.5	3	3.5	4	4.5	5	5.5	6	6.5	7	7.5	8	8.5	9	9.5	10	10.5	11	11.5	12
Timetable_implementation	0.153527	0.302905	0.448133	0.547718	0.672199	0.751037	0.80083	0.838174	0.875519	0.925311	0.950207	0.975104	0.983402	0.991701	0.991701	0.995851	0.995851	0.995851	1	1	1	1	1	1
Molecular_timetable_using_genes_published_in_Lech_et_al	0.120332	0.224066	0.3361	0.452282	0.522822	0.630705	0.709544	0.788382	0.829876	0.86722	0.896266	0.925311	0.946058	0.966805	0.979253	0.991701	0.995851	1	1	1	1	1	1	1
Molecular_timetable_using_genes_published_in_Hughey_et_al	0.145228	0.261411	0.373444	0.489627	0.568465	0.634855	0.713693	0.788382	0.834025	0.879668	0.917012	0.937759	0.958506	0.966805	0.975104	0.983402	0.983402	0.991701	0.995851	0.995851	1	1	1	1
Zeitzeiger_implementation	0.128631	0.282158	0.381743	0.53527	0.643154	0.742739	0.788382	0.858921	0.900415	0.917012	0.946058	0.954357	0.970954	0.979253	0.983402	0.987552	0.995851	0.995851	0.995851	1	1	1	1	1
PLSR	0.182573	0.419087	0.580913	0.717842	0.792531	0.846473	0.892116	0.917012	0.93361	0.962656	0.979253	0.979253	0.983402	0.991701	0.995851	0.995851	0.995851	1	1	1	1	1	1	1
