# Supplementary material for: Blood transcriptome based biomarkers for human circadian phase
Source: eLife. 2017 Feb 20;6:e20214. doi: 10.7554/eLife.20214 (PMC5318160; doi:10.7554/eLife.20214)
Supplement: Figure 4—source data 1. — DOI: http://dx.doi.org/10.7554/eLife.20214.018 [file elife-20214-fig4-data1.xlsx]

## Sheet: Figure4b,e
Observed	Predicted
1.98	20.0916
5.45	341.156
6.45	27.0489
10.41	19.9276
12.4	18.6668
13.39	189.424
17.36	54.0424
17.36	281.65
17.85	25.5484
17.85	39.2357
19.83	28.746
23.06	110.702
23.8	28.6874
24.3	31.3251
24.55	10.4076
24.79	348.522
25.54	311.113
25.79	304.371
26.78	96.9173
28.51	331.212
30.5	47.6334
32.23	83.4788
32.23	18.2933
32.98	18.5084
33.97	182.054
34.21	30.9688
34.21	47.8264
34.46	203.994
40.66	85.7334
41.4	76.6611
41.4	348.01
41.65	98.6852
43.14	85.5797
43.64	30.7643
44.13	18.3246
44.13	280.528
50.08	26.981
50.08	3.02486
51.82	352.969
54.3	97.4055
56.03	98.7864
57.02	61.5268
57.52	19.6994
58.76	21.3823
61.49	21.6838
62.48	214.124
62.48	70.7244
64.46	29.5225
67.69	112.777
68.43	24.9538
68.93	29.5743
69.42	37.8218
70.17	304.322
71.16	20.5994
76.86	75.8559
76.86	13.9678
77.6	26.3526
77.85	83.222
78.84	118.543
78.84	112.077
78.84	181.935
85.04	30.4897
85.04	19.9977
85.29	16.7143
86.03	118.878
87.27	3.23373
87.77	108.52
88.02	98.4305
88.02	332.206
88.26	120.683
91.24	340.623
91.98	143.255
93.22	18.9611
93.72	309.184
93.97	141.993
94.71	116.382
100.17	348.891
101.16	98.8464
101.65	330.36
102.15	38.3986
102.4	118.79
103.64	42.6058
104.88	0
107.11	121.892
107.11	80.8282
108.84	143.618
109.09	30.9772
109.59	98.168
112.31	115.886
113.55	163.967
113.8	98.7481
114.05	119.66
114.05	22.2656
114.79	304.028
115.29	1.91445
115.54	99.0176
117.52	87.0773
120.99	77.7612
121.49	150.957
122.23	77.1599
123.47	123.601
123.47	275.11
124.96	98.8342
127.93	143.116
129.67	303.71
130.66	155.719
130.66	115.987
132.4	106.873
132.89	303.805
137.11	104.923
138.1	129
139.34	124.995
140.33	303.317
144.55	18.1708
145.79	142.475
146.28	220.666
146.28	155.619
147.02	143.826
150.74	168.944
151.74	165.196
151.74	132.88
152.98	181.245
153.47	118.911
153.72	122.568
153.97	206.577
155.7	164.033
156.94	145.157
158.18	162.764
158.43	34.9855
158.68	168.799
159.67	143.285
160.66	211.985
160.66	142.886
161.65	146.261
164.38	279.179
165.12	121.268
166.12	169.097
166.86	128.094
168.1	166.757
171.32	143.44
174.3	303.837
175.04	281.936
175.29	170.035
177.02	145.126
177.02	139.775
177.52	209.881
177.77	297.236
179.26	341.969
183.97	207.318
184.96	304.535
188.93	187.571
190.17	120.619
190.91	233.597
190.91	305.435
192.64	2.55969
194.63	196.304
196.36	208.873
196.36	172.736
196.86	208.127
198.84	304.359
201.57	172.829
202.31	301.286
202.81	214.264
203.31	197.151
204.05	213.552
204.05	194.708
205.79	303.666
206.28	204.473
206.53	199.031
207.02	237.083
210.74	197.485
211.24	312.627
211.49	119.974
211.49	253.521
211.98	299.234
212.48	185.418
212.73	204.431
213.22	192.32
215.7	191.43
218.68	294.38
219.92	168.7
221.16	202.065
221.4	223.374
221.65	188.487
221.9	30.8207
222.15	213.297
224.13	1.66242
225.12	214.15
228.6	204.506
228.84	200.495
229.59	247.66
230.83	288.631
231.57	304.081
232.07	357.199
232.31	142.795
233.06	196.831
233.31	180.39
235.54	245.063
236.53	280.39
238.51	277.951
238.76	339.002
240	48.5049
240.99	212.892
240.99	196.005
242.98	35.705
243.97	205.82
243.97	292.463
245.7	188.087
245.95	304.07
246.2	199.374
247.44	304.393
247.69	308.61
247.93	199.045
248.68	210.866
249.17	185.154
249.17	117.442
249.67	289.812
249.92	305.201
250.41	303.996
250.91	248.672
251.9	304.392
252.15	61.2577
252.15	3.85599
254.38	184.848
255.37	199.713
255.87	292.34
256.36	32.4867
257.11	188.188
257.36	206.636
258.1	273.619
258.35	117.492
259.09	285.536
260.33	210.462
260.33	330.094
261.82	279.825
263.55	105.794
263.55	278.604
264.55	207.626
264.79	279.302
265.79	29.708
266.03	142.434
266.28	230.704
266.53	289.158
266.78	304.518
269.75	213.497
269.75	140.404
269.75	169.862
269.75	25.6494
270.99	193.259
271.49	242.057
272.23	305.2
272.48	189.201
273.22	206.102
274.21	247.739
279.42	340.392
280.17	285.467
280.91	0
280.91	196.419
282.15	336.496
282.4	247.806
283.14	325.663
283.14	173.904
283.39	191.026
285.62	303.99
285.62	225.447
287.6	30.8123
288.6	303.836
289.59	232.886
291.32	173.349
292.31	356.927
292.81	225.338
293.31	255.297
293.55	188.358
293.8	210.63
294.3	115.951
294.55	69.9268
295.04	304.061
295.04	226.067
295.29	194.602
295.29	53.0849
295.54	236.456
296.03	53.4641
296.28	304.454
299.5	48.6833
300.25	266.091
300.74	262.53
301.98	205.955
302.48	245.248
303.22	113.427
303.47	279.815
303.72	338.424
304.96	255.579
306.45	188.985
309.17	321.071
310.91	171.379
311.16	29.0165
311.65	6.14365
312.15	352.079
314.38	304.526
314.88	140.18
315.87	282.993
315.87	269.538
318.6	192.376
318.84	253.644
320.83	342.462
321.82	310.377
323.06	284.563
325.54	0
326.03	348.496
326.53	355.497
327.77	342.318
328.51	4.62075
329.01	233.061
329.26	310.806
330.99	311.983
331.74	245.854
333.22	304.485
334.21	350.263
334.71	243.807
335.21	29.2494
338.18	24.2312
338.68	118.429
339.67	32.0087
340.17	30.5125
340.17	314.019
340.17	316.174
340.91	304.599
340.91	0
341.16	278.823
342.15	281.127
342.89	339.045
342.89	279.996
343.64	0
344.63	291.596
347.6	33.7551
347.6	342.062
348.35	25.8331
349.59	305.972
352.07	335.775
354.05	96.5626
354.79	118.863
355.04	30.5133
355.54	0
355.79	29.4243
356.53	279.98
356.78	37.3477
358.51	352.774
358.76	106.416
359.01	304.482

## Sheet: Figure4a,c
	input	output
out	334.21	317
out	32.23	6
out	93.22	69
out	153.47	140
out	302.48	263
out	1.98	328
out	61.49	46
out	120.99	99
out	260.33	259
out	304.96	298
out	349.59	341
out	34.21	36
out	78.84	67
out	123.47	91
out	231.57	224
out	320.83	325
out	5.45	358
out	50.08	47
out	94.71	64
out	249.92	211
out	340.17	321
out	23.8	22
out	68.43	25
out	321.82	328
out	6.45	348
out	312.15	309
out	10.41	356
out	71.16	24
out	130.66	124
out	269.75	178
out	28.51	49
out	88.02	8
out	146.28	119
out	238.51	259
out	283.14	299
out	12.4	59
out	57.02	85
out	215.7	251
out	34.21	9
out	78.84	96
out	33.97	55
out	318.84	297
out	17.36	13
out	77.85	105
out	138.1	124
out	295.29	251
out	354.79	1
out	54.3	70
out	113.8	101
out	326.53	322
out	24.55	25
out	85.29	73
out	145.79	119
out	318.6	255
out	17.36	342
out	76.86	330
out	137.11	91
out	243.97	267
out	288.6	2
out	333.22	359
out	17.85	43
out	62.48	102
out	107.11	88
out	205.79	213
out	250.41	274
out	295.04	351
out	24.3	35
out	68.93	89
out	158.18	178
out	243.97	242
out	17.85	16
out	62.48	53
out	107.11	74
out	206.28	191
out	250.91	240
out	295.54	265
out	340.17	349
out	24.79	31
out	69.42	61
out	245.95	258
out	335.21	344
out	19.83	43
out	64.46	74
out	109.09	93
out	311.16	360
out	355.79	29
out	269.75	272
out	314.88	285
out	358.76	340
out	43.14	37
out	87.77	73
out	132.4	102
out	249.17	261
out	294.3	300
out	338.68	329
out	23.06	20
out	67.69	61
out	112.31	103
out	30.5	349
out	91.24	236
out	150.74	162
out	326.03	194
out	85.04	312
out	251.9	204
out	296.28	259
out	340.91	333
out	25.79	18
out	70.17	20
out	114.79	74
out	225.12	239
out	269.75	259
out	314.38	300
out	43.64	48
out	88.26	99
out	177.52	169
out	328.51	328
out	26.78	5
out	88.02	87
out	147.02	140
out	342.15	307
out	101.16	92
out	160.66	150
out	258.35	241
out	303.22	329
out	347.6	5
out	32.23	43
out	76.86	65
out	121.49	136
out	356.78	359
out	41.4	44
out	86.03	89
out	259.09	263
out	303.72	294
out	348.35	1
out	32.98	20
out	77.6	66
out	122.23	62
out	283.14	173
out	327.77	3
out	102.4	70
out	355.04	20
out	58.76	66
out	114.05	73
out	177.77	169
out	334.71	343
out	34.46	204
out	93.72	234
out	153.97	175
out	347.6	327
out	104.88	60
out	164.38	148
out	341.16	282
out	40.66	21
out	100.17	80
out	159.67	160
out	343.64	335
out	41.4	28
out	102.15	55
out	161.65	147
out	344.63	298
out	44.13	21
out	103.64	90
out	165.12	167
out	293.55	229
out	51.82	87
out	91.98	99
out	358.51	330
out	57.52	40
out	117.52	92
out	177.02	144
out	356.53	323
out	56.03	36
out	115.54	83
out	175.04	173
out	78.84	131
out	124.96	85
out	87.27	131
out	115.29	99
out	93.97	82
out	127.93	49

## Sheet: Figure4d,f
Observed	Predicted
334.21	340.5
32.23	46.277
93.22	74.15
153.47	140.26
302.48	294.86
1.98	343.74
61.49	49.11
120.99	114.11
260.33	245.34
304.96	292.05
349.59	350.51
34.21	35.539
78.84	71.325
123.47	95.284
231.57	236.8
320.83	344.93
5.45	1.2352
50.08	47.714
94.71	73.808
249.92	229.93
340.17	348.02
23.8	32.525
68.43	51.791
321.82	331.19
6.45	23.026
312.15	312.29
10.41	32.736
71.16	47.727
130.66	122.88
269.75	222.23
28.51	16.911
88.02	29.155
146.28	114.1
238.51	273.86
283.14	272.07
12.4	27.036
57.02	82.478
215.7	243.29
34.21	19.249
78.84	97.828
33.97	44.188
318.84	289.7
17.36	42.563
77.85	85.339
138.1	103.78
295.29	260.99
354.79	20.367
54.3	46.133
113.8	86.585
326.53	310.66
24.55	28.546
85.29	57.555
145.79	99.286
318.6	255.86
17.36	8.1542
76.86	41.502
137.11	63.895
243.97	268.85
288.6	322.73
333.22	337.88
17.85	25.181
62.48	85.43
107.11	100.15
205.79	234.36
250.41	277.66
295.04	328.39
24.3	58.731
68.93	93.24
158.18	179.93
243.97	224.83
17.85	26.241
62.48	42.116
107.11	80.979
206.28	207.62
250.91	274.13
295.54	283.58
340.17	331.46
24.79	33.684
69.42	80.301
245.95	240.02
335.21	10.613
19.83	43.431
64.46	64.542
109.09	83.566
311.16	16.315
355.79	42.437
269.75	268.05
314.88	304.22
358.76	335.4
43.14	60.539
87.77	72.72
132.4	109.57
249.17	282.94
294.3	293.06
338.68	317.1
23.06	43.454
67.69	83.517
112.31	109.64
30.5	27.527
91.24	30.587
150.74	145.03
326.03	307.44
85.04	351.9
251.9	233.28
296.28	269.18
340.91	320.77
25.79	359.91
70.17	43.214
114.79	81.63
225.12	226.41
269.75	255.41
314.38	311
43.64	38.924
88.26	80.428
177.52	163.55
328.51	330.43
26.78	40.784
88.02	92.856
147.02	139.16
342.15	321.14
101.16	85.03
160.66	165.57
258.35	242.73
303.22	314.08
347.6	346.76
32.23	40.995
76.86	85.472
121.49	141.13
356.78	7.3902
41.4	46.481
86.03	86.646
259.09	250.33
303.72	320.66
348.35	343.26
32.98	41.97
77.6	68.962
122.23	105.2
283.14	243.66
327.77	344.58
102.4	99.775
355.04	22.241
58.76	72.051
114.05	101.52
177.77	186.4
334.71	324.88
34.46	125.59
93.72	32.86
153.97	112.59
347.6	332.01
104.88	81.104
164.38	165.39
341.16	334.76
40.66	45.785
100.17	70.797
159.67	140.22
343.64	337.41
41.4	62.225
102.15	64.457
161.65	146.73
344.63	344.5
44.13	34.83
103.64	68.989
165.12	182.38
293.55	238.32
51.82	117.71
91.98	136.52
358.51	351.16
57.52	46.477
117.52	76.496
177.02	157.45
356.53	358.47
56.03	51.098
115.54	63.278
175.04	185.26
78.84	84.712
124.96	94.882
87.27	89.529
115.29	99.289
93.97	115.06
127.93	82.567

## Sheet: Figure4g
	0.5	1	1.5	2	2.5	3	3.5	4	4.5	5	5.5	6	6.5	7	7.5	8	8.5	9	9.5	10	10.5	11	11.5	12
PLSR_2s	0.233333	0.477778	0.666667	0.816667	0.888889	0.916667	0.944444	0.955556	0.983333	0.988889	0.988889	0.988889	1	1	1	1	1	1	1	1	1	1	1	1
Timetable_2s	0.2	0.444444	0.605556	0.705556	0.8	0.861111	0.911111	0.922222	0.938889	0.944444	0.955556	0.955556	0.961111	0.961111	0.972222	0.972222	0.972222	0.983333	0.988889	0.994444	0.994444	0.994444	1	1
