# Supplementary material for: Blood transcriptome based biomarkers for human circadian phase
Source: eLife. 2017 Feb 20;6:e20214. doi: 10.7554/eLife.20214 (PMC5318160; doi:10.7554/eLife.20214)
Supplement: Supplementary file 1. — (A) Correlation r values and relative rank of correlation value for genes in phase marker lists. Maximum correlation for a gene is based on the maximum correlation between the temporal profile of a feature targeting that gene and a cosine wave. Temporal profiles were constructed independently for each condition and across all conditions. Rank of a gene is based on the distribution of maximum r values for a specific condition. Columns in the file; (A) Probe name; (B) Gene Symbol (or probe name if no gene is assigned); (C) Binary values identifying a gene as present (1) or absent (0) in the list of genes forming the molecular timetable model generated here; (D) Binary values identifying a gene as present (1) or absent (0) in the list of genes forming the model of (Lech et al., 2016); (E) Binary values identifying a gene as present (1) or absent (0) in the list of genes forming the model of (Hughey et al., 2016); (F) Binary values identifying a gene as present (1) or absent (0) in the list of genes forming the Zeitzeiger model generated here; (G) The maximum correlation r value of a gene across all four conditions used in this study; H) The maximum correlation r value of a gene in the condition ‘sleep in phase with melatonin’; (I) The maximum correlation r value of a gene in the condition ‘sleep out of phase with melatonin’; (J) The maximum correlation r value of a gene in the condition ‘total sleep deprivation, no prior sleep debt’; (K) The maximum correlation r value of a gene in the condition ‘total sleep deprivation, prior sleep debt’; (L), (M), (N), (O), and (P) provide the ranking of the correlation r value in the corresponding condition(s) of columns (G), (H), (I), (J) and (K) respectively. (B) Comparison of gene lists derived from different phase marker models and/or analyses. Genes identified in at least one of the gene lists discussed in this work (as indicated by the key within the file). A value of 1 indicates presence in the list, a value of 0 indicates ab [file elife-20214-supp1.xlsx]

## Sheet: 1A
ProbeName	GeneName	Time-table_method	Genes_published_in_Lech_et_al	Genes_published_in_Hughey_et_al	Zeitzeiger_method	max_rho_all_conditions	max_rho_Sleep_in_phase_with_Melatonin	max_rho_Sleep_outof_phase_with_Melatonin	max_rho_total_sleep_deprivation_no_prior_sleep_debt	max_rho_total_sleep_deprivation_prior_sleep_debt	rank_max_rho_all_conditions	rank_max_rho_Sleep_in_phase_with_Melatonin	rank_max_rho_Sleep_outof_phase_with_Melatonin	rank_max_rho_total_sleep_deprivation_no_prior_sleep_debt	rank_max_rho_total_sleep_deprivation_prior_sleep_debt
A_32_P172114	A_32_P172114	1	0	0	0	0.355316	0.336778	0.427406	0.359932	0.337075	161	5288	431	765	363
A_23_P140490	BRUNOL6	1	0	0	0	0.345182	0.330257	0.305005	0.40345	0.311018	204	5614	3041	307	657
A_24_P288685	IL13RA1	1	0	0	0	0.406959	0.549393	0.356348	0.42238	0.360314	48	151	1498	207	222
A_23_P50571	KIR2DL2	1	0	0	1	0.354995	0.395526	0.323803	0.388634	0.422662	163	2879	2380	423	64
A_23_P104804	ZBTB16	1	0	0	1	0.386984	0.451698	0.404096	0.422133	0.405683	65	1377	669	209	84
A_23_P113471	FAAH2	1	0	0	1	0.486432	0.535849	0.392908	0.507559	0.478245	12	219	804	36	25
CPID_587	PER1	1	0	0	1	0.464606	0.537758	0.302417	0.595817	0.520305	17	208	3138	7	12
A_23_P7582	TCF7	1	0	0	1	0.382328	0.371443	0.380289	0.418615	0.43838	76	3740	1014	223	43
A_24_P551067	CR603951	1	0	0	0	0.35656	0.366167	0.416163	0.304256	0.348183	156	3945	552	1950	282
A_23_P8834	EPHX2	1	0	0	1	0.376362	0.484332	0.40771	0.359414	0.351352	90	778	630	771	264
A_32_P2161	LOC100132815	1	0	0	0	0.40878	0.647379	0.390886	0.399377	0.313504	46	4	829	336	624
A_23_P125078	SLC26A11	1	0	0	0	0.391693	0.503984	0.431128	0.362464	0.361663	60	517	405	717	213
A_24_P391591	LOC150759	1	0	0	0	0.362751	0.358656	0.390661	0.359181	0.33632	133	4239	833	773	372
A_32_P223777	IL6ST	1	0	0	0	0.401223	0.370122	0.32704	0.440172	0.421409	53	3792	2271	139	66
A_23_P108042	NCR1	1	0	0	1	0.340627	0.40032	0.310576	0.352383	0.353929	226	2734	2846	881	253
A_24_P89257	ERGIC1	1	0	0	1	0.468787	0.518108	0.325287	0.55846	0.493701	16	361	2334	16	19
A_24_P242391	MPZL1	1	0	0	0	0.366238	0.361257	0.317233	0.434397	0.353916	119	4138	2596	157	254
A_24_P37020	A_24_P37020	1	0	0	0	0.407554	0.409028	0.346587	0.40925	0.441046	47	2449	1721	270	40
A_23_P134384	PHF14	1	0	0	0	0.333601	0.318709	0.330932	0.329725	0.381989	266	6193	2148	1305	135
A_23_P210323	CEP68	1	0	0	0	0.373676	0.505663	0.460391	0.377313	0.329799	101	496	199	515	429
A_24_P20630	LEF1	1	0	0	0	0.414745	0.433221	0.369377	0.475114	0.410689	37	1820	1215	71	78
A_23_P35205	RCAN3	1	0	0	1	0.427335	0.546315	0.365685	0.487329	0.380704	29	166	1301	53	140
A_24_P38081	FKBP5	1	0	0	1	0.437693	0.705779	0.484605	0.327054	0.495183	20	1	105	1368	18
A_32_P132438	AKAP1	1	0	0	0	0.369086	0.444309	0.317168	0.383537	0.401497	114	1531	2597	453	91
A_24_P64039	AP3M2	1	0	0	0	0.411392	0.587055	0.346606	0.383193	0.386406	44	40	1720	459	121
A_23_P156788	STX11	1	0	0	0	0.358302	0.456023	0.333299	0.366209	0.303874	148	1295	2072	663	786
A_32_P179239	ZNF37B	1	0	0	0	0.415644	0.433512	0.38375	0.392232	0.423775	34	1812	950	397	61
A_23_P17134	MAL	1	0	0	1	0.502512	0.537329	0.413591	0.559943	0.481814	3	211	576	15	23
A_23_P254442	ZNF783	1	0	0	0	0.422655	0.455425	0.380257	0.395416	0.512836	31	1308	1016	373	16
A_23_P116195	BQ706262	1	0	0	0	0.336134	0.474482	0.447339	0.349461	0.386334	248	928	272	929	122
A_23_P58604	C5orf45	1	0	0	0	0.376206	0.494292	0.342316	0.330665	0.367321	91	646	1834	1283	183
A_24_P78531	CLEC4E	1	0	0	1	0.432683	0.536753	0.410206	0.540088	0.48911	24	214	605	21	20
A_32_P57013	BU540282	1	0	0	0	0.376799	0.405732	0.428364	0.433764	0.344571	89	2554	423	161	303
A_23_P321703	BCL2A1	1	0	0	0	0.38678	0.324441	0.46223	0.473802	0.33156	66	5898	192	75	415
A_23_P200936	MTR	1	0	0	1	0.426002	0.46071	0.342256	0.524679	0.353698	30	1181	1835	28	255
A_23_P154627	TSHZ2	1	0	0	0	0.379238	0.311822	0.309338	0.498906	0.398848	86	6591	2887	42	96
A_23_P11017	AK021866	1	0	0	0	0.40122	0.330912	0.359222	0.510567	0.394046	54	5584	1438	34	105
A_24_P9090	HNRPDL	1	0	0	1	0.462878	0.59358	0.32975	0.557031	0.37675	18	32	2190	17	151
A_23_P200203	ECHDC2	1	0	0	0	0.359311	0.369685	0.443269	0.338358	0.32147	143	3810	303	1127	521
A_23_P202520	ABLIM1	1	0	0	0	0.330735	0.341557	0.372346	0.368647	0.313704	288	5021	1149	622	620
A_23_P25060	AK023831	1	0	0	0	0.348599	0.379239	0.451562	0.319311	0.367468	190	3409	250	1549	181
A_24_P904484	LOC283174	1	0	0	1	0.42848	0.437979	0.500939	0.423273	0.434715	27	1690	63	204	47
A_23_P145965	TPST1	1	0	0	1	0.346828	0.578755	0.391387	0.527812	0.365834	199	61	824	26	190
A_23_P32536	GNG2	1	0	0	0	0.339927	0.302004	0.396927	0.340445	0.306986	229	7170	754	1084	734
A_23_P123478	PDE7A	1	0	0	0	0.378285	0.319874	0.426468	0.410023	0.381316	87	6139	445	263	137
A_23_P104318	DDIT4	1	0	0	1	0.497312	0.599907	0.486364	0.585966	0.514824	5	25	99	9	15
A_23_P343398	CCR7	1	0	0	0	0.380363	0.309682	0.410885	0.454195	0.342943	83	6708	595	107	320
A_32_P18630	A_32_P18630	1	0	0	0	0.368401	0.400632	0.423839	0.31705	0.362938	115	2720	471	1609	205
A_23_P406330	SMAP2	1	0	0	1	0.420034	0.61234	0.311597	0.485108	0.470022	32	15	2807	55	28
A_24_P113686	ZNHIT6	1	0	0	0	0.382693	0.404136	0.431424	0.424211	0.337598	74	2608	401	199	359
A_24_P555510	PCM1	1	0	0	0	0.354498	0.441231	0.377407	0.449266	0.32018	165	1602	1063	116	533
A_24_P927090	AF116678	1	0	0	0	0.337981	0.334372	0.384301	0.344328	0.364796	237	5410	941	1022	194
A_32_P52785	DAAM2	1	0	0	1	0.561679	0.683867	0.527568	0.656588	0.436554	1	2	22	1	44
A_23_P78840	KIR2DS4	1	0	0	1	0.360047	0.408638	0.320177	0.415923	0.415843	140	2459	2499	236	71
A_24_P886336	BC029907	1	0	0	1	0.48783	0.561701	0.324217	0.555245	0.472989	9	105	2369	18	27
A_23_P301051	PAIP2B	1	0	0	0	0.344752	0.495862	0.316172	0.355943	0.434945	208	622	2622	814	46
A_23_P36888	FAM113B	1	0	0	0	0.332484	0.348579	0.310683	0.373415	0.328231	275	4718	2844	563	446
A_32_P37584	A_32_P37584	1	0	0	0	0.412787	0.44092	0.415861	0.481706	0.305738	39	1609	554	61	751
A_23_P100654	ZBTB4	1	0	0	0	0.355244	0.401989	0.420872	0.358074	0.311159	162	2675	494	788	655
A_23_P153676	TLE2	1	0	0	0	0.371227	0.344561	0.33029	0.386393	0.405782	108	4886	2177	438	83
A_23_P420873	NR1D1	1	0	1	1	0.41235	0.359229	0.381961	0.545788	0.372224	41	4219	980	19	162
A_23_P351286	CD22	1	0	0	0	0.344802	0.463664	0.31575	0.362455	0.340788	207	1125	2633	718	333
A_32_P180185	A_32_P180185	1	0	0	0	0.319296	0.394292	0.370239	0.343644	0.35007	398	2926	1192	1032	273
A_23_P141146	FBXL20	1	0	0	0	0.374339	0.672567	0.357237	0.311038	0.383728	97	3	1476	1772	126
A_23_P165927	STMN3	1	0	0	0	0.350827	0.373776	0.390831	0.399882	0.327242	178	3631	830	332	458
A_23_P254654	CLIC3	1	0	0	0	0.337772	0.381486	0.359566	0.423853	0.338894	239	3334	1430	201	346
A_23_P112531	FAM102A	1	0	0	0	0.41555	0.45156	0.469004	0.441197	0.410325	35	1382	169	138	79
A_23_P92602	ABCA11P	1	0	0	1	0.435411	0.596649	0.382738	0.521101	0.384206	21	29	973	30	125
A_32_P8813	LOC283663	1	0	0	0	0.361614	0.465696	0.303821	0.313255	0.363254	136	1084	3081	1700	203
A_32_P46817	A_32_P46817	1	0	0	0	0.35268	0.43393	0.334488	0.344087	0.365321	170	1798	2039	1026	192
A_23_P255672	ABLIM2	1	0	0	0	0.320732	0.311754	0.301564	0.361497	0.307569	382	6594	3172	735	723
A_23_P83277	IL11RA	1	0	0	0	0.359803	0.427143	0.342249	0.321416	0.46258	141	1958	1836	1500	30
A_23_P255896	C2orf89	1	0	0	0	0.335867	0.364328	0.386012	0.307517	0.309923	250	4014	909	1862	676
A_23_P162037	ARNTL	0	1	1	0	0.132261	0.0714833	0.250775	0.138898	0.289003	12926	24264	5813	13294	1083
A_32_P235872	CAPRIN1	0	1	0	0	0.121406	0.129795	0.111165	0.268701	0.0932685	14432	19875	19523	3204	20119
A_23_P419038	CLOCK	0	1	0	0	0.0350379	0.0876541	0.13314	0.0936859	0.213379	25186	23202	17081	19041	4734
A_23_P111132	HSPA1A	0	1	0	0	0.24503	0.467538	0.229261	0.332876	0.260988	2209	1058	7347	1237	1962
A_23_P142304	MKNK2	0	1	0	1	0.367491	0.55529	0.324228	0.385145	0.291116	117	123	2367	443	1045
A_23_P89589	PER1	0	1	1	1	0.398971	0.430407	0.330038	0.480008	0.445768	57	1894	2185	64	39
A_23_P201461	PER3	0	1	0	0	0.170426	0.248571	0.138743	0.200046	0.13596	8120	10652	16397	7285	13945
A_23_P209689	ROCK2	0	1	0	0	0.104627	0.133291	0.0707339	0.266344	0.0724937	16725	19565	23529	3296	22602
A_23_P98022	SIRT1	0	1	0	0	0.109552	0.306965	0.209812	0.0844894	0.141283	16036	6861	8942	20266	13191
A_23_P107206	STAT3	0	1	0	0	0.197971	0.456349	0.0751366	0.233745	0.190432	5195	1281	23154	4961	6852
A_23_P207742	THRA	0	1	0	0	0.240069	0.36246	0.156163	0.181279	0.213951	2448	4087	14333	8925	4687
A_24_P252497	TRIB1	0	1	0	0	0.18671	0.304803	0.209531	0.207346	0.19504	6276	6996	8965	6711	6377
A_23_P36665	CRY1	0	0	1	0	0.0771184	0.123254	0.173736	0.0799549	0.0679803	20384	20412	12433	20825	23107
A_23_P130761	DBP	0	0	1	0	0.18682	0.291572	0.197647	0.0755968	0.109029	6258	7788	10024	21379	17984
A_23_P114414	LONRF3	0	0	1	0	0.210046	0.325131	0.183914	0.120413	0.180533	4248	5863	11364	15586	7887
A_23_P415984	NPAS2	0	0	1	0	0.0719054	0.044221	0.0520724	0.0748853	0.15116	21076	25717	24969	21469	11769
A_23_P209320	PER2	0	0	1	0	0.272234	0.307258	0.251372	0.361895	0.2278	1229	6841	5767	727	3723
A_23_P91757	TEF	0	0	1	0	0.117552	0.330056	0.173666	0.143941	0.150236	14933	5629	12446	12719	11920
A_23_P217688	TSC22D3	0	0	1	0	0.215548	0.244222	0.199124	0.345771	0.184787	3844	10909	9891	997	7443
A_23_P127394	CRY2	0	0	0	0	0.216588	0.183644	0.271498	0.217489	0.183165	3783	15365	4619	5930	7593
A_23_P10025	NELL2	0	0	0	1	0.478867	0.520858	0.28514	0.609483	0.609277	13	337	3899	3	1
A_32_P90346	A_32_P90346	0	0	0	1	0.375128	0.516256	0.157885	0.39953	0.352716	93	380	14124	334	258
A_32_P232559	LOC439949	0	0	0	1	0.411607	0.521831	0.231739	0.484427	0.526677	42	322	7179	58	11
A_24_P213788	LOC641518	0	0	0	1	0.382954	0.502254	0.224895	0.471253	0.396368	73	535	7675	81	101
A_32_P146635	CR603982	0	0	0	1	0.288429	0.467476	0.112345	0.311985	0.335934	842	1060	19429	1735	379
A_32_P130522	A_32_P130522	0	0	0	1	0.372597	0.383544	0.252611	0.493926	0.347098	105	3252	5692	49	284
A_32_P71744	BG695979	0	0	0	1	0.404638	0.543596	0.24213	0.4641	0.438866	49	178	6387	90	41
A_23_P24077	C10orf54	0	0	0	1	0.323534	0.534958	0.118465	0.456929	0.312909	353	225	18766	102	633
A_23_P502590	KIR2DS4	0	0	0	1	0.342422	0.410262	0.216305	0.378015	0.49647	217	2414	8360	501	17
A_23_P430852	ZNF33A	0	0	0	1	0.398795	0.437468	0.300875	0.518789	0.460172	58	1709	3198	32	31
A_23_P115534	KIAA0319L	0	0	0	1	0.363093	0.491716	0.227333	0.486382	0.364236	132	684	7499	54	196
A_24_P239578	SLA	0	0	0	1	0.352408	0.526071	0.185781	0.354457	0.346269	171	286	11170	845	295
A_23_P250294	ABHD5	0	0	0	1	0.369609	0.427926	0.31214	0.496132	0.416784	112	1940	2782	47	70
A_24_P291826	SYTL3	0	0	0	1	0.310477	0.37567	0.143567	0.528256	0.340661	491	3564	15854	25	335
A_23_P110712	DUSP1	0	0	0	1	0.416673	0.474898	0.200207	0.445372	0.515481	33	921	9778	123	14
A_24_P225325	SMAP2	0	0	0	1	0.404464	0.583815	0.270347	0.437677	0.448613	50	48	4664	148	37
A_24_P924752	M14087	0	0	0	1	0.0973891	0.0262646	0.116648	0.0436152	0.11699	17724	26319	18965	24752	16807
A_24_P65779	UBA52	0	0	0	1	0.0269122	0.288207	0.18488	0.150743	0.108695	25745	7996	11258	11959	18029
A_24_P206344	ZNF746	0	0	0	1	0.177287	0.389445	0.0887108	0.109914	0.218452	7367	3073	21827	16914	4366
A_24_P357914	LRTOMT	0	0	0	1	0.146536	0.263358	0.303083	0.0574481	0.108216	11113	9587	3105	23471	18087
A_24_P90900	CTRL	0	0	0	1	0.157049	0.234508	0.0756365	0.311048	0.0895701	9782	11592	23098	1771	20593
A_24_P263595	RUNDC2C	0	0	0	1	0.0238166	0.109818	0.0644685	0.162312	0.0632214	25939	21473	24092	10737	23576
A_23_P17695	SLC37A1	0	0	0	1	0.098238	0.132196	0.044534	0.0439326	0.170347	17609	19654	25428	24726	9140
A_24_P22436	C16orf53	0	0	0	1	0.178326	0.236952	0.0280778	0.0864085	0.216727	7241	11393	26170	20052	4488
A_24_P332902	A_24_P332902	0	0	0	1	0.0431972	0.180997	0.0669033	0.14886	0.025804	24459	15574	23863	12170	26178
A_23_P36647	TMUB2	0	0	0	1	0.153965	0.257442	0.0633028	0.242089	0.108547	10184	9976	24186	4465	18046
A_32_P23308	LOC257358	0	0	0	1	0.109126	0.318123	0.223304	0.120157	0.0416761	16113	6238	7785	15620	25329
A_23_P43086	BIN3	0	0	0	1	0.0967725	0.258926	0.11782	0.187175	0.0684971	17794	9874	18835	8365	23040
A_24_P372048	YKT6	0	0	0	1	0.0300968	0.0756577	0.0292698	0.0962494	0.0285132	25540	24007	26122	18729	26056
A_24_P859124	A_24_P859124	0	0	0	1	0.0826545	0.161353	0.126703	0.130277	0.17026	19663	17180	17782	14320	9144
A_23_P143662	PISD	0	0	0	1	0.133986	0.401751	0.104416	0.197157	0.123714	12706	2681	20205	7533	15816
A_24_P242021	SFI1	0	0	0	1	0.196937	0.196334	0.139489	0.165795	0.21323	5286	14344	16307	10396	4745
A_23_P6546	TUBGCP6	0	0	0	1	0.112387	0.164481	0.0707898	0.0432072	0.208293	15646	16928	23523	24786	5139
A_23_P62139	PQBP1	0	0	0	1	0.027283	0.169745	0.0626747	0.119075	0.0747215	25724	16486	24233	15763	22357
A_24_P539275	A_24_P539275	0	0	0	1	0.0926657	0.0902557	0.106875	0.100712	0.14764	18345	23019	19960	18111	12286
A_24_P328646	RBM5	0	0	0	1	0.0891571	0.168401	0.0538492	0.0935826	0.126264	18816	16597	24850	19049	15386
A_23_P36157	WDR74	0	0	0	1	0.227316	0.311956	0.224559	0.150022	0.230323	3116	6586	7698	12045	3567
A_24_P354724	TAGAP	0	0	0	1	0.0825588	0.139858	0.100809	0.0288029	0.156744	19678	19005	20586	25829	10977
A_24_P204414	A_24_P204414	0	0	0	1	0.0648466	0.221407	0.167342	0.0800891	0.129422	22018	12517	13091	20805	14915
A_23_P40952	RAF1	0	0	0	1	0.0931034	0.199326	0.19519	0.173746	0.120281	18288	14132	10240	9622	16329
A_23_P68452	SLC35C2	0	0	0	1	0.104357	0.132758	0.115262	0.123216	0.136291	16770	19605	19114	15199	13900
A_24_P101771	A_24_P101771	0	0	0	1	0.0285124	0.0712838	0.113819	0.0678618	0.0858827	25656	24277	19279	22320	21033
A_23_P153372	HSH2D	0	0	0	1	0.210969	0.383415	0.101159	0.31502	0.219362	4164	3257	20555	1659	4287
A_24_P41291	WASH1	0	0	0	1	0.13449	0.205547	0.184422	0.0862982	0.212602	12645	13677	11310	20064	4797
A_32_P8881	AGAP8	0	0	0	1	0.133495	0.159388	0.24286	0.0927984	0.168557	12763	17353	6334	19143	9365
A_24_P247978	ZNF589	0	0	0	1	0.181233	0.32921	0.102163	0.123295	0.263105	6895	5662	20437	15187	1874
A_23_P98159	TPCN2	0	0	0	1	0.0149159	0.168156	0.0288924	0.151571	0.0326786	26411	16618	26136	11874	25856
A_24_P936272	S74116	0	0	0	1	0.0883515	0.344323	0.0766036	0.161576	0.0818771	18911	4901	22994	10823	21533
A_24_P263767	ENST00000376793	0	0	0	1	0.0438135	0.257583	0.134073	0.186456	0.0146149	24399	9967	16982	8441	26531
A_23_P137361	WDR8	0	0	0	1	0.077919	0.00828174	0.239943	0.213633	0.0522328	20296	26664	6554	6217	24546
A_23_P118451	STARD3	0	0	0	1	0.056351	0.105104	0.012003	0.162623	0.0686293	23088	21863	26606	10702	23026
A_23_P13359	NXF1	0	0	0	1	0.0906438	0.273461	0.126103	0.0727431	0.135969	18622	8907	17870	21738	13941
A_24_P48318	CCDC49	0	0	0	1	0.0620139	0.116176	0.215855	0.136258	0.0832221	22357	20981	8408	13603	21372
A_23_P119907	ANKZF1	0	0	0	1	0.139959	0.176247	0.161191	0.166739	0.18315	11947	15962	13767	10288	7594
A_23_P30848	HLA-E	0	0	0	1	0.0287337	0.189453	0.16335	0.144984	0.0673589	25633	14910	13525	12607	23169
A_24_P96325	ZGPAT	0	0	0	1	0.0833709	0.177756	0.189339	0.0779561	0.132084	19573	15850	10831	21074	14533
A_23_P55045	SLC25A19	0	0	0	1	0.149526	0.299226	0.05839	0.0788473	0.122745	10721	7341	24555	20964	15974
A_24_P185624	SLC35C2	0	0	0	1	0.104153	0.126289	0.108668	0.108424	0.137891	16793	20168	19766	17106	13679
A_23_P252825	SCAP	0	0	0	1	0.161321	0.284935	0.0726637	0.326339	0.123474	9230	8185	23366	1382	15860
A_23_P251765	BANP	0	0	0	1	0.0925435	0.369798	0.102272	0.258603	0.12087	18363	3805	20431	3650	16238
A_24_P529627	X58809	0	0	0	1	0.283737	0.40279	0.179331	0.3258	0.301182	938	2643	11845	1395	828
A_24_P392958	TBC1D20	0	0	0	1	0.0678327	0.0892352	0.00910326	0.157056	0.150676	21654	23101	26646	11281	11859
A_23_P125109	A_23_P125109	0	0	0	1	0.0576516	0.134508	0.0853706	0.0786296	0.0690859	22934	19459	22161	20990	22975
A_24_P40978	CYHR1	0	0	0	1	0.122843	0.16902	0.115646	0.260836	0.0990687	14225	16548	19072	3548	19340
A_23_P210619	C20orf43	0	0	0	1	0.107103	0.296231	0.244919	0.235381	0.097964	16370	7518	6192	4864	19478
A_23_P156697	BAT5	0	0	0	1	0.116291	0.132509	0.201716	0.205428	0.156737	15106	19628	9661	6869	10979
A_23_P51136	RHOB	0	0	0	1	0.219289	0.33146	0.139127	0.316968	0.222629	3608	5556	16350	1610	4062
A_23_P340922	ZNF414	0	0	0	1	0.114301	0.0860713	0.105214	0.117552	0.122018	15397	23303	20130	15953	16067
A_23_P415663	TIGD3	0	0	0	1	0.196116	0.271309	0.180835	0.33803	0.196635	5357	9060	11689	1136	6216
A_23_P118025	DPEP2	0	0	0	1	0.164425	0.347373	0.0449386	0.289722	0.145815	8871	4768	25407	2410	12513
A_23_P104151	TMEM69	0	0	0	1	0.154784	0.300203	0.196223	0.0879861	0.227711	10074	7272	10148	19824	3727
CPID_586	PER1	0	0	0	1	0.494654	0.491117	0.420423	0.594054	0.549174	8	691	497	8	5
CPID_591	PER1	0	0	0	1	0.494952	0.497318	0.414046	0.612973	0.564055	7	598	568	2	3
CPID_590	PER1	0	0	0	1	0.502726	0.506072	0.434415	0.602954	0.547188	2	490	363	4	6
CPID_592	PER1	0	0	0	1	0.487618	0.48709	0.407326	0.600757	0.568649	10	738	637	5	2
CPID_585	PER1	0	0	0	1	0.495554	0.496353	0.420052	0.596717	0.54397	6	614	504	6	7
CPID_584	PER1	0	0	0	1	0.487098	0.48107	0.427296	0.583122	0.542112	11	811	435	10	8
CPID_583	PER1	0	0	0	1	0.501796	0.503757	0.476359	0.58217	0.541463	4	521	136	11	9
CPID_589	PER1	0	0	0	1	0.474827	0.519435	0.406968	0.544997	0.51777	14	345	641	20	13
CPID_588	PER1	0	0	0	1	0.431274	0.514538	0.400422	0.472603	0.484122	25	395	716	78	22
A_23_P111206	FKBP5	0	0	0	1	0.432896	0.569038	0.458879	0.380823	0.404025	23	79	207	474	87
A_23_P142322	CIRBP	0	0	0	1	0.242395	0.410277	0.263651	0.299519	0.10251	2319	2412	5018	2109	18904
A_23_P148308	RBM3	0	0	0	1	0.323613	0.576763	0.180698	0.399174	0.321833	352	62	11700	337	516
A_24_P134488	PIK3IP1	0	0	0	1	0.32418	0.339406	0.281514	0.364221	0.382573	345	5136	4111	692	134
A_23_P302709	NR1D2	0	0	0	1	0.473908	0.495544	0.20285	0.566796	0.55145	15	628	9536	12	4
A_24_P923591	PPIL2	0	0	0	1	0.372539	0.332706	0.266838	0.442929	0.404636	106	5494	4843	133	86
A_23_P415401	KLF9	0	0	0	1	0.238172	0.493258	0.436931	0.192023	0.219043	2540	659	344	7970	4323
A_24_P921122	TXK	0	0	0	1	0.348677	0.401676	0.44426	0.39304	0.256028	188	2683	296	390	2171
A_24_P938135	Z25424	0	0	0	1	0.313508	0.580186	0.128278	0.337531	0.241634	457	57	17611	1143	2851
A_23_P66719	DHRS13	0	0	0	1	0.32415	0.314414	0.472195	0.443171	0.237923	346	6451	155	132	3085
A_23_P79518	IL1B	0	0	0	1	0.330537	0.349458	0.407527	0.454753	0.262128	291	4681	634	105	1914
A_23_P372096	C20orf112	0	0	0	1	0.293424	0.382394	0.283424	0.299504	0.274249	736	3299	3994	2111	1493
A_23_P73787	NUDT10	0	0	0	1	0.0881664	0.257227	0.0576442	0.114167	0.0973876	18941	9987	24612	16383	19563
A_23_P390157	AVIL	0	0	0	1	0.375374	0.49104	0.393185	0.470065	0.273174	92	694	801	82	1522
A_23_P304511	ZNF397	0	0	0	1	0.329934	0.26248	0.426073	0.327106	0.338366	297	9653	448	1365	349
A_23_P218555	FOSL2	0	0	0	1	0.443328	0.566044	0.378154	0.528379	0.433155	19	90	1050	24	48
A_23_P53257	AVIL	0	0	0	1	0.409212	0.57675	0.438517	0.505185	0.284721	45	63	340	38	1192

## Sheet: 1B
Gene/Transcript	Total_lists	A	B	C	D	E	F	G	H	I	J	K	L
NR1D2	10	1	1	1	0	1	1	1	0	1	1	1	1		KEY
PER1	9	1	0	0	1	0	1	1	1	1	1	1	1		A	Genes we consider to be 'classical' clock genes
AVIL	8	0	1	1	0	1	1	1	0	1	1	0	1		B	Genes we identify as being rhythmic when sleeping in phase with Melatonin (Archer et al, 2014)
DAAM2	8	0	1	1	0	1	1	1	1	1	0	0	1		C	Genes we identify as being rhythmic when sleeping out of phase with Melatonin (Archer et al, 2014)
NR1D1	7	1	0	1	0	0	1	1	1	0	0	1	1		D	Genes published as phase markers in Lech et al, 2015
SMAP2	7	0	1	0	0	0	1	1	1	1	1	0	1		E	Genes published as being rhythmically robust in Laing et al, 2015
MKNK2	7	0	0	1	1	0	1	1	0	1	1	0	1		F	Genes identified as being rhythmic following total sleep deprivation with no prior sleep debt (Moller-Levet et al, 2013)
HNRPDL	7	0	1	1	0	0	1	1	1	1	0	0	1		G	Genes identified as being rhythmic following total sleep deprivation with prior sleep debt (Moller-Levet et al, 2013)
MAL	7	0	1	1	0	1	1	1	1	0	0	0	1		H	Genes identifed as being phase markers when using the molcular timetable on our data
PER2	7	1	1	0	0	0	1	1	0	1	1	1	0		I	Genes identifed as being phase markers in our one-sample PLSR model
PER3	7	1	1	0	1	0	1	1	0	0	1	1	0		J	Genes identifed as being phase markers in our two-sample PLSR model
FKBP5	6	0	0	0	0	0	1	1	1	1	1	0	1		K	Genes published as being phase markers in Hughey et al, 2016
DDIT4	6	0	0	0	0	0	1	1	1	1	1	0	1		L	Genes identifed as being phase markers when using the Zeitzeiger method on our data
TXK	6	0	0	1	0	0	1	1	0	1	1	0	1
DUSP1	6	0	0	1	0	0	1	1	0	1	1	0	1
NELL2	6	0	1	1	0	1	1	1	0	0	0	0	1
ARNTL	6	1	1	0	1	0	1	1	0	0	0	1	0
A_24_P725998	6	0	1	1	0	1	1	1	0	1	0	0	0
MPZL1	6	0	1	1	0	1	1	1	1	0	0	0	0
CSNK1E	6	1	1	1	0	1	1	1	0	0	0	0	0
NCR1	5	0	0	0	0	0	0	1	1	1	1	0	1
ZBTB16	5	0	0	1	0	0	0	0	1	1	1	0	1
IL1B	5	0	0	0	0	0	1	1	0	1	1	0	1
KIR2DS4	5	0	0	0	0	0	1	1	1	0	1	0	1
CLEC4E	5	0	0	0	0	0	1	1	1	0	1	0	1
DHRS13	5	0	0	1	0	0	1	1	0	0	1	0	1
FOSL2	5	0	1	0	0	0	1	1	0	1	0	0	1
TPST1	5	0	0	1	0	0	1	1	1	0	0	0	1
FAAH2	5	0	0	1	0	0	1	1	1	0	0	0	1
ERGIC1	5	0	1	0	0	0	1	1	1	0	0	0	1
NPAS2	5	1	1	0	0	0	1	1	0	0	0	1	0
IL13RA1	5	0	0	0	0	0	1	1	1	1	1	0	0
TSPAN4	5	0	1	0	0	0	1	1	0	1	1	0	0
TLE2	5	0	1	0	0	0	1	1	1	0	1	0	0
BCL2A1	5	0	0	1	0	0	1	1	1	1	0	0	0
A_32_P172114	5	0	0	1	0	0	1	1	1	1	0	0	0
TREM1	5	0	1	1	0	1	1	1	0	0	0	0	0
TMEM140	5	0	1	1	0	1	1	1	0	0	0	0	0
ST6GALNAC2	5	0	1	1	0	1	1	1	0	0	0	0	0
SLC22A4	5	0	1	1	0	1	1	1	0	0	0	0	0
OTX1	5	0	1	1	0	1	1	1	0	0	0	0	0
NFAM1	5	0	1	1	0	1	1	1	0	0	0	0	0
HCG27	5	0	1	1	0	1	1	1	0	0	0	0	0
DB304731	5	0	1	1	0	1	1	1	0	0	0	0	0
CNTNAP3	5	0	1	1	0	1	1	1	0	0	0	0	0
CCNJL	5	0	1	1	0	1	1	1	0	0	0	0	0
B4GALT5	5	0	1	1	0	1	1	1	0	0	0	0	0
ADM	5	0	1	1	0	1	1	1	0	0	0	0	0
A_32_P133564	5	0	1	1	0	1	1	1	0	0	0	0	0
C20orf112	4	0	0	0	0	0	1	0	0	1	1	0	1
ZNF397	4	0	0	1	0	0	0	0	0	1	1	0	1
RBM3	4	0	1	0	0	0	0	0	0	1	1	0	1
PIK3IP1	4	0	0	0	0	0	1	1	0	1	0	0	1
TCF7	4	0	0	0	0	0	1	1	1	0	0	0	1
RCAN3	4	0	0	0	0	0	1	1	1	0	0	0	1
MTR	4	0	0	0	0	0	1	1	1	0	0	0	1
LOC283174	4	0	0	0	0	0	1	1	1	0	0	0	1
KIR2DL2	4	0	0	0	0	0	1	1	1	0	0	0	1
EPHX2	4	0	0	0	0	0	1	1	1	0	0	0	1
BC029907	4	0	0	0	0	0	1	1	1	0	0	0	1
ABCA11P	4	0	0	0	0	0	1	1	1	0	0	0	1
SLA	4	0	1	0	0	0	1	1	0	0	0	0	1
LOC641518	4	0	1	0	0	0	1	1	0	0	0	0	1
LOC439949	4	0	1	0	0	0	1	1	0	0	0	0	1
CYHR1	4	0	1	0	0	0	1	1	0	0	0	0	1
ABHD5	4	0	1	0	0	0	1	1	0	0	0	0	1
CLIC3	4	0	0	0	0	0	0	1	1	1	1	0	0
BQ706262	4	0	0	0	0	0	0	1	1	1	1	0	0
UPB1	4	0	0	0	0	0	1	1	0	1	1	0	0
GZMB	4	0	0	0	0	0	1	1	0	1	1	0	0
GHRL	4	0	0	0	0	0	1	1	0	1	1	0	0
APCDD1	4	0	0	0	0	0	1	1	0	1	1	0	0
A_24_P178167	4	0	0	0	0	0	1	1	0	1	1	0	0
A_24_P237686	4	0	1	0	0	0	1	0	0	1	1	0	0
DMRTC1	4	0	0	1	0	0	1	1	0	0	1	0	0
IL6ST	4	0	0	0	0	0	1	1	1	1	0	0	0
CEACAM1	4	0	1	0	0	0	1	1	0	1	0	0	0
ZNHIT6	4	0	0	1	0	0	1	1	1	0	0	0	0
STX11	4	0	0	1	0	0	1	1	1	0	0	0	0
A_32_P46817	4	0	0	1	0	0	1	1	1	0	0	0	0
TSHZ2	4	0	1	0	0	0	1	1	1	0	0	0	0
STMN3	4	0	1	0	0	0	1	1	1	0	0	0	0
PAIP2B	4	0	1	0	0	0	1	1	1	0	0	0	0
LOC283663	4	0	1	0	0	0	1	1	1	0	0	0	0
LOC100132815	4	0	1	0	0	0	1	1	1	0	0	0	0
AF116678	4	0	1	0	0	0	1	1	1	0	0	0	0
A_24_P37020	4	0	1	0	0	0	1	1	1	0	0	0	0
SLC6A6	4	0	1	1	0	0	1	1	0	0	0	0	0
GK	4	0	1	1	0	0	1	1	0	0	0	0	0
FAM126B	4	0	1	1	0	0	1	1	0	0	0	0	0
CREB5	4	0	1	1	0	0	1	1	0	0	0	0	0
BCL2	4	0	1	1	0	0	1	1	0	0	0	0	0
ALOX5AP	4	0	1	1	0	0	1	1	0	0	0	0	0
SYTL3	3	0	0	0	0	0	1	1	0	0	0	0	1
RHOB	3	0	0	0	0	0	1	1	0	0	0	0	1
PISD	3	0	0	0	0	0	1	1	0	0	0	0	1
KIAA0319L	3	0	0	0	0	0	1	1	0	0	0	0	1
C10orf54	3	0	0	0	0	0	1	1	0	0	0	0	1
BG695979	3	0	0	0	0	0	1	1	0	0	0	0	1
A_32_P90346	3	0	0	0	0	0	1	1	0	0	0	0	1
A_32_P130522	3	0	0	0	0	0	1	1	0	0	0	0	1
WDR74	3	0	1	0	0	0	0	1	0	0	0	0	1
RUNDC2C	3	0	0	1	0	0	1	0	0	0	0	0	1
X58809	3	0	1	0	0	0	1	0	0	0	0	0	1
TIGD3	3	0	1	0	0	0	1	0	0	0	0	0	1
SPATA6	3	0	0	0	0	0	0	1	0	1	1	0	0
A_32_P228438	3	0	0	0	0	0	0	1	0	1	1	0	0
MIA	3	0	0	0	0	0	1	0	0	1	1	0	0
MED23	3	0	0	0	0	0	1	0	0	1	1	0	0
FLT3	3	0	0	0	0	0	1	0	0	1	1	0	0
C1orf63	3	0	0	0	0	0	1	0	0	1	1	0	0
C17orf55	3	0	0	0	0	0	1	0	0	1	1	0	0
KCNE1	3	0	0	0	0	0	1	1	0	0	1	0	0
IL1RN	3	0	0	0	0	0	1	1	0	0	1	0	0
A_24_P746314	3	0	0	0	0	0	1	1	0	0	1	0	0
PIGL	3	0	1	0	0	0	0	1	0	0	1	0	0
CD83	3	0	1	0	0	0	1	0	0	0	1	0	0
A_32_P180185	3	0	0	0	0	0	0	1	1	1	0	0	0
UBE2C	3	0	0	0	0	0	1	1	0	1	0	0	0
RABGAP1L	3	0	0	0	0	0	1	1	0	1	0	0	0
EMP1	3	0	0	0	0	0	1	1	0	1	0	0	0
BC063641	3	0	0	0	0	0	1	1	0	1	0	0	0
LDLR	3	0	1	1	0	0	0	0	0	1	0	0	0
ZNF37B	3	0	0	0	0	0	1	1	1	0	0	0	0
PHF14	3	0	0	0	0	0	1	1	1	0	0	0	0
PCM1	3	0	0	0	0	0	1	1	1	0	0	0	0
LOC150759	3	0	0	0	0	0	1	1	1	0	0	0	0
LEF1	3	0	0	0	0	0	1	1	1	0	0	0	0
GNG2	3	0	0	0	0	0	1	1	1	0	0	0	0
FBXL20	3	0	0	0	0	0	1	1	1	0	0	0	0
FAM113B	3	0	0	0	0	0	1	1	1	0	0	0	0
FAM102A	3	0	0	0	0	0	1	1	1	0	0	0	0
ECHDC2	3	0	0	0	0	0	1	1	1	0	0	0	0
CEP68	3	0	0	0	0	0	1	1	1	0	0	0	0
CD22	3	0	0	0	0	0	1	1	1	0	0	0	0
CCR7	3	0	0	0	0	0	1	1	1	0	0	0	0
C2orf89	3	0	0	0	0	0	1	1	1	0	0	0	0
AP3M2	3	0	0	0	0	0	1	1	1	0	0	0	0
AKAP1	3	0	0	0	0	0	1	1	1	0	0	0	0
AK023831	3	0	0	0	0	0	1	1	1	0	0	0	0
AK021866	3	0	0	0	0	0	1	1	1	0	0	0	0
ABLIM2	3	0	0	0	0	0	1	1	1	0	0	0	0
ABLIM1	3	0	0	0	0	0	1	1	1	0	0	0	0
A_32_P18630	3	0	0	0	0	0	1	1	1	0	0	0	0
CR603951	3	0	0	1	0	0	0	1	1	0	0	0	0
ZNF783	3	0	1	0	0	0	0	1	1	0	0	0	0
STAT3	3	0	0	0	1	0	1	1	0	0	0	0	0
ZNF573	3	0	0	1	0	0	1	1	0	0	0	0	0
VNN3	3	0	0	1	0	0	1	1	0	0	0	0	0
TSPAN2	3	0	0	1	0	0	1	1	0	0	0	0	0
SRPK2	3	0	0	1	0	0	1	1	0	0	0	0	0
MXD3	3	0	0	1	0	0	1	1	0	0	0	0	0
MCTP2	3	0	0	1	0	0	1	1	0	0	0	0	0
LRRC4	3	0	0	1	0	0	1	1	0	0	0	0	0
LOC729603	3	0	0	1	0	0	1	1	0	0	0	0	0
LIN7A	3	0	0	1	0	0	1	1	0	0	0	0	0
LAMP2	3	0	0	1	0	0	1	1	0	0	0	0	0
KCNJ2	3	0	0	1	0	0	1	1	0	0	0	0	0
INADL	3	0	0	1	0	0	1	1	0	0	0	0	0
HSPA6	3	0	0	1	0	0	1	1	0	0	0	0	0
HAL	3	0	0	1	0	0	1	1	0	0	0	0	0
FLJ13197	3	0	0	1	0	0	1	1	0	0	0	0	0
FAM153B	3	0	0	1	0	0	1	1	0	0	0	0	0
DQ786299	3	0	0	1	0	0	1	1	0	0	0	0	0
DCAF4	3	0	0	1	0	0	1	1	0	0	0	0	0
CYBRD1	3	0	0	1	0	0	1	1	0	0	0	0	0
C4BPA	3	0	0	1	0	0	1	1	0	0	0	0	0
C19orf59	3	0	0	1	0	0	1	1	0	0	0	0	0
BCL6	3	0	0	1	0	0	1	1	0	0	0	0	0
BC062780	3	0	0	1	0	0	1	1	0	0	0	0	0
BACH2	3	0	0	1	0	0	1	1	0	0	0	0	0
A_32_P24295	3	0	0	1	0	0	1	1	0	0	0	0	0
A_32_P112223	3	0	0	1	0	0	1	1	0	0	0	0	0
A_32_P101844	3	0	0	1	0	0	1	1	0	0	0	0	0
A_24_P562242	3	0	0	1	0	0	1	1	0	0	0	0	0
ZNF557	3	0	1	0	0	0	1	1	0	0	0	0	0
WDR92	3	0	1	0	0	0	1	1	0	0	0	0	0
WDFY3	3	0	1	0	0	0	1	1	0	0	0	0	0
UNQ9368	3	0	1	0	0	0	1	1	0	0	0	0	0
UBASH3A	3	0	1	0	0	0	1	1	0	0	0	0	0
TSR1	3	0	1	0	0	0	1	1	0	0	0	0	0
TRIM25	3	0	1	0	0	0	1	1	0	0	0	0	0
TREML2	3	0	1	0	0	0	1	1	0	0	0	0	0
TNFRSF9	3	0	1	0	0	0	1	1	0	0	0	0	0
TNFAIP6	3	0	1	0	0	0	1	1	0	0	0	0	0
TMEM88	3	0	1	0	0	0	1	1	0	0	0	0	0
TMEM164	3	0	1	0	0	0	1	1	0	0	0	0	0
TMEM121	3	0	1	0	0	0	1	1	0	0	0	0	0
TMEM116	3	0	1	0	0	0	1	1	0	0	0	0	0
TLE3	3	0	1	0	0	0	1	1	0	0	0	0	0
THBD	3	0	1	0	0	0	1	1	0	0	0	0	0
TCEAL4	3	0	1	0	0	0	1	1	0	0	0	0	0
TCEA3	3	0	1	0	0	0	1	1	0	0	0	0	0
SYNJ2BP	3	0	1	0	0	0	1	1	0	0	0	0	0
STAG3L1	3	0	1	0	0	0	1	1	0	0	0	0	0
SLC45A4	3	0	1	0	0	0	1	1	0	0	0	0	0
SLC22A23	3	0	1	0	0	0	1	1	0	0	0	0	0
SLC11A1	3	0	1	0	0	0	1	1	0	0	0	0	0
SIPA1L2	3	0	1	0	0	0	1	1	0	0	0	0	0
SDAD1	3	0	1	0	0	0	1	1	0	0	0	0	0
SCRN2	3	0	1	0	0	0	1	1	0	0	0	0	0
RTDR1	3	0	1	0	0	0	1	1	0	0	0	0	0
RSAD2	3	0	1	0	0	0	1	1	0	0	0	0	0
RPS25	3	0	1	0	0	0	1	1	0	0	0	0	0
RPL3	3	0	1	0	0	0	1	1	0	0	0	0	0
RPL22	3	0	1	0	0	0	1	1	0	0	0	0	0
RPL14	3	0	1	0	0	0	1	1	0	0	0	0	0
RP11-138L21.1	3	0	1	0	0	0	1	1	0	0	0	0	0
ROBO3	3	0	1	0	0	0	1	1	0	0	0	0	0
RHOH	3	0	1	0	0	0	1	1	0	0	0	0	0
REPS2	3	0	1	0	0	0	1	1	0	0	0	0	0
RBM45	3	0	1	0	0	0	1	1	0	0	0	0	0
RAMP1	3	0	1	0	0	0	1	1	0	0	0	0	0
PRRG4	3	0	1	0	0	0	1	1	0	0	0	0	0
PROK2	3	0	1	0	0	0	1	1	0	0	0	0	0
PHF21A	3	0	1	0	0	0	1	1	0	0	0	0	0
PHC2	3	0	1	0	0	0	1	1	0	0	0	0	0
PFKFB4	3	0	1	0	0	0	1	1	0	0	0	0	0
PELI2	3	0	1	0	0	0	1	1	0	0	0	0	0
PDCL3	3	0	1	0	0	0	1	1	0	0	0	0	0
PASK	3	0	1	0	0	0	1	1	0	0	0	0	0
PAICS	3	0	1	0	0	0	1	1	0	0	0	0	0
OASL	3	0	1	0	0	0	1	1	0	0	0	0	0
NUCKS1	3	0	1	0	0	0	1	1	0	0	0	0	0
NR3C2	3	0	1	0	0	0	1	1	0	0	0	0	0
NPM1	3	0	1	0	0	0	1	1	0	0	0	0	0
NOSIP	3	0	1	0	0	0	1	1	0	0	0	0	0
NMT2	3	0	1	0	0	0	1	1	0	0	0	0	0
NFKB2	3	0	1	0	0	0	1	1	0	0	0	0	0
NDRG2	3	0	1	0	0	0	1	1	0	0	0	0	0
MYBPH	3	0	1	0	0	0	1	1	0	0	0	0	0
MSL1	3	0	1	0	0	0	1	1	0	0	0	0	0
MBOAT7	3	0	1	0	0	0	1	1	0	0	0	0	0
MBOAT2	3	0	1	0	0	0	1	1	0	0	0	0	0
MAK	3	0	1	0	0	0	1	1	0	0	0	0	0
MAGEF1	3	0	1	0	0	0	1	1	0	0	0	0	0
LRRN3	3	0	1	0	0	0	1	1	0	0	0	0	0
LRP10	3	0	1	0	0	0	1	1	0	0	0	0	0
LRFN3	3	0	1	0	0	0	1	1	0	0	0	0	0
LOC401431	3	0	1	0	0	0	1	1	0	0	0	0	0
LILRA1	3	0	1	0	0	0	1	1	0	0	0	0	0
KRT32	3	0	1	0	0	0	1	1	0	0	0	0	0
KREMEN1	3	0	1	0	0	0	1	1	0	0	0	0	0
KLHDC8B	3	0	1	0	0	0	1	1	0	0	0	0	0
KIR2DL4	3	0	1	0	0	0	1	1	0	0	0	0	0
KCNMB4	3	0	1	0	0	0	1	1	0	0	0	0	0
KCNJ15	3	0	1	0	0	0	1	1	0	0	0	0	0
ITPK1	3	0	1	0	0	0	1	1	0	0	0	0	0
INHBB	3	0	1	0	0	0	1	1	0	0	0	0	0
IL8RBP	3	0	1	0	0	0	1	1	0	0	0	0	0
IL8RB	3	0	1	0	0	0	1	1	0	0	0	0	0
IL8RA	3	0	1	0	0	0	1	1	0	0	0	0	0
IL23A	3	0	1	0	0	0	1	1	0	0	0	0	0
IL1R2	3	0	1	0	0	0	1	1	0	0	0	0	0
IGF2R	3	0	1	0	0	0	1	1	0	0	0	0	0
IFIT2	3	0	1	0	0	0	1	1	0	0	0	0	0
HNRNPA1L2	3	0	1	0	0	0	1	1	0	0	0	0	0
HKDC1	3	0	1	0	0	0	1	1	0	0	0	0	0
HIST2H2BE	3	0	1	0	0	0	1	1	0	0	0	0	0
HAPLN3	3	0	1	0	0	0	1	1	0	0	0	0	0
GRASP	3	0	1	0	0	0	1	1	0	0	0	0	0
GRAP	3	0	1	0	0	0	1	1	0	0	0	0	0
GPX7	3	0	1	0	0	0	1	1	0	0	0	0	0
GIMAP7	3	0	1	0	0	0	1	1	0	0	0	0	0
GIMAP5	3	0	1	0	0	0	1	1	0	0	0	0	0
GAB2	3	0	1	0	0	0	1	1	0	0	0	0	0
FCRLA	3	0	1	0	0	0	1	1	0	0	0	0	0
FBLN5	3	0	1	0	0	0	1	1	0	0	0	0	0
FAM63A	3	0	1	0	0	0	1	1	0	0	0	0	0
FAM53C	3	0	1	0	0	0	1	1	0	0	0	0	0
FAM153A	3	0	1	0	0	0	1	1	0	0	0	0	0
EXTL3	3	0	1	0	0	0	1	1	0	0	0	0	0
EXOSC8	3	0	1	0	0	0	1	1	0	0	0	0	0
D4S234E	3	0	1	0	0	0	1	1	0	0	0	0	0
CSF2RB	3	0	1	0	0	0	1	1	0	0	0	0	0
CRISPLD2	3	0	1	0	0	0	1	1	0	0	0	0	0
CR609843	3	0	1	0	0	0	1	1	0	0	0	0	0
CPD	3	0	1	0	0	0	1	1	0	0	0	0	0
CLUAP1	3	0	1	0	0	0	1	1	0	0	0	0	0
CLEC2D	3	0	1	0	0	0	1	1	0	0	0	0	0
CLEC18B	3	0	1	0	0	0	1	1	0	0	0	0	0
CHST15	3	0	1	0	0	0	1	1	0	0	0	0	0
CECR6	3	0	1	0	0	0	1	1	0	0	0	0	0
CDCA7L	3	0	1	0	0	0	1	1	0	0	0	0	0
CDC42EP2	3	0	1	0	0	0	1	1	0	0	0	0	0
CD8B	3	0	1	0	0	0	1	1	0	0	0	0	0
CBS	3	0	1	0	0	0	1	1	0	0	0	0	0
CAMK4	3	0	1	0	0	0	1	1	0	0	0	0	0
C7orf34	3	0	1	0	0	0	1	1	0	0	0	0	0
C5orf26	3	0	1	0	0	0	1	1	0	0	0	0	0
C1orf54	3	0	1	0	0	0	1	1	0	0	0	0	0
C1orf183	3	0	1	0	0	0	1	1	0	0	0	0	0
C1orf172	3	0	1	0	0	0	1	1	0	0	0	0	0
C10orf35	3	0	1	0	0	0	1	1	0	0	0	0	0
BX096603	3	0	1	0	0	0	1	1	0	0	0	0	0
BU566406	3	0	1	0	0	0	1	1	0	0	0	0	0
BMS1	3	0	1	0	0	0	1	1	0	0	0	0	0
BIRC3	3	0	1	0	0	0	1	1	0	0	0	0	0
AW411241	3	0	1	0	0	0	1	1	0	0	0	0	0
ASPRV1	3	0	1	0	0	0	1	1	0	0	0	0	0
ARHGAP26	3	0	1	0	0	0	1	1	0	0	0	0	0
ARG1	3	0	1	0	0	0	1	1	0	0	0	0	0
AQP9	3	0	1	0	0	0	1	1	0	0	0	0	0
AQP3	3	0	1	0	0	0	1	1	0	0	0	0	0
APOL2	3	0	1	0	0	0	1	1	0	0	0	0	0
AOC3	3	0	1	0	0	0	1	1	0	0	0	0	0
AK311545	3	0	1	0	0	0	1	1	0	0	0	0	0
AK130486	3	0	1	0	0	0	1	1	0	0	0	0	0
AATK	3	0	1	0	0	0	1	1	0	0	0	0	0
A_32_P78121	3	0	1	0	0	0	1	1	0	0	0	0	0
A_32_P71476	3	0	1	0	0	0	1	1	0	0	0	0	0
A_32_P40999	3	0	1	0	0	0	1	1	0	0	0	0	0
A_32_P22578	3	0	1	0	0	0	1	1	0	0	0	0	0
A_32_P112078	3	0	1	0	0	0	1	1	0	0	0	0	0
A_24_P725365	3	0	1	0	0	0	1	1	0	0	0	0	0
A_24_P298962	3	0	1	0	0	0	1	1	0	0	0	0	0
A_24_P236680	3	0	1	0	0	0	1	1	0	0	0	0	0
A_24_P170147	3	0	1	0	0	0	1	1	0	0	0	0	0
A_23_P206656	3	0	1	0	0	0	1	1	0	0	0	0	0
A_23_P156609	3	0	1	0	0	0	1	1	0	0	0	0	0
A_23_P10605	3	0	1	0	0	0	1	1	0	0	0	0	0
RORA	3	1	0	0	0	0	1	1	0	0	0	0	0
CLOCK	3	1	0	0	1	0	0	1	0	0	0	0	0
TOPORS	3	0	1	1	0	0	0	1	0	0	0	0	0
FAM153C	3	0	1	1	0	0	0	1	0	0	0	0	0
FAM129C	3	0	1	1	0	0	0	1	0	0	0	0	0
DIO3OS	3	0	1	1	0	0	0	1	0	0	0	0	0
CCDC19	3	0	1	1	0	0	0	1	0	0	0	0	0
ANXA3	3	0	1	1	0	0	0	1	0	0	0	0	0
GABARAPL1	3	0	1	1	0	0	1	0	0	0	0	0	0
BX641009	3	0	1	1	0	0	1	0	0	0	0	0	0
KLF9	2	0	0	0	0	0	0	0	0	0	1	0	1
PPIL2	2	0	0	0	0	0	0	0	0	1	0	0	1
ZNF33A	2	0	0	0	0	0	0	1	0	0	0	0	1
TUBGCP6	2	0	0	0	0	0	0	1	0	0	0	0	1
SFI1	2	0	0	0	0	0	0	1	0	0	0	0	1
Z25424	2	0	0	0	0	0	1	0	0	0	0	0	1
TPCN2	2	0	0	0	0	0	1	0	0	0	0	0	1
CTRL	2	0	0	0	0	0	1	0	0	0	0	0	1
BIN3	2	0	0	0	0	0	1	0	0	0	0	0	1
TSC22D3	2	0	0	0	0	0	1	0	0	0	0	1	0
TEF	2	0	1	0	0	0	0	0	0	0	0	1	0
CRY1	2	1	0	0	0	0	0	0	0	0	0	1	0
TMEM63A	2	0	0	0	0	0	0	0	0	1	1	0	0
TLR2	2	0	0	0	0	0	0	0	0	1	1	0	0
PARD6A	2	0	0	0	0	0	0	0	0	1	1	0	0
MUM1	2	0	0	0	0	0	0	0	0	1	1	0	0
LOC220906	2	0	0	0	0	0	0	0	0	1	1	0	0
HSPH1	2	0	0	0	0	0	0	0	0	1	1	0	0
FGF9	2	0	0	0	0	0	0	0	0	1	1	0	0
DYNLL1	2	0	0	0	0	0	0	0	0	1	1	0	0
CTSC	2	0	0	0	0	0	0	0	0	1	1	0	0
CITED4	2	0	0	0	0	0	0	0	0	1	1	0	0
CD1C	2	0	0	0	0	0	0	0	0	1	1	0	0
CCND3	2	0	0	0	0	0	0	0	0	1	1	0	0
AK097051	2	0	0	0	0	0	0	0	0	1	1	0	0
AHNAK	2	0	0	0	0	0	0	0	0	1	1	0	0
SPON2	2	0	0	0	0	0	0	1	0	0	1	0	0
ADAMTS1	2	0	0	0	0	0	0	1	0	0	1	0	0
WNT10A	2	0	0	0	0	0	1	0	0	0	1	0	0
C6orf114	2	0	0	0	0	0	1	0	0	0	1	0	0
C1orf21	2	0	0	0	0	0	0	1	0	1	0	0	0
TNFSF4	2	0	0	0	0	0	1	0	0	1	0	0	0
SH2D1B	2	0	0	0	0	0	1	0	0	1	0	0	0
GPRC5B	2	0	0	0	0	0	1	0	0	1	0	0	0
CYP51A1	2	0	0	1	0	0	0	0	0	1	0	0	0
A_24_P482202	2	0	1	0	0	0	0	0	0	1	0	0	0
SLC26A11	2	0	0	0	0	0	0	1	1	0	0	0	0
PDE7A	2	0	0	0	0	0	0	1	1	0	0	0	0
IL11RA	2	0	0	0	0	0	0	1	1	0	0	0	0
C5orf45	2	0	0	0	0	0	0	1	1	0	0	0	0
BRUNOL6	2	0	0	0	0	0	0	1	1	0	0	0	0
BU540282	2	0	0	0	0	0	1	0	1	0	0	0	0
A_32_P37584	2	0	0	0	0	0	1	0	1	0	0	0	0
ZSCAN18	2	0	0	0	0	0	1	1	0	0	0	0	0
ZNF789	2	0	0	0	0	0	1	1	0	0	0	0	0
ZNF777	2	0	0	0	0	0	1	1	0	0	0	0	0
ZNF563	2	0	0	0	0	0	1	1	0	0	0	0	0
ZNF551	2	0	0	0	0	0	1	1	0	0	0	0	0
ZNF502	2	0	0	0	0	0	1	1	0	0	0	0	0
ZNF251	2	0	0	0	0	0	1	1	0	0	0	0	0
ZNF101	2	0	0	0	0	0	1	1	0	0	0	0	0
ZFYVE9	2	0	0	0	0	0	1	1	0	0	0	0	0
ZFYVE16	2	0	0	0	0	0	1	1	0	0	0	0	0
ZFAND3	2	0	0	0	0	0	1	1	0	0	0	0	0
ZDHHC18	2	0	0	0	0	0	1	1	0	0	0	0	0
ZCCHC6	2	0	0	0	0	0	1	1	0	0	0	0	0
ZC4H2	2	0	0	0	0	0	1	1	0	0	0	0	0
ZC3H6	2	0	0	0	0	0	1	1	0	0	0	0	0
ZBTB7B	2	0	0	0	0	0	1	1	0	0	0	0	0
YTHDC2	2	0	0	0	0	0	1	1	0	0	0	0	0
YIPF3	2	0	0	0	0	0	1	1	0	0	0	0	0
XPR1	2	0	0	0	0	0	1	1	0	0	0	0	0
XKR6	2	0	0	0	0	0	1	1	0	0	0	0	0
WWP1	2	0	0	0	0	0	1	1	0	0	0	0	0
WNT10B	2	0	0	0	0	0	1	1	0	0	0	0	0
WIPF2	2	0	0	0	0	0	1	1	0	0	0	0	0
WAS	2	0	0	0	0	0	1	1	0	0	0	0	0
VSIG4	2	0	0	0	0	0	1	1	0	0	0	0	0
VNN1	2	0	0	0	0	0	1	1	0	0	0	0	0
USP36	2	0	0	0	0	0	1	1	0	0	0	0	0
USP14	2	0	0	0	0	0	1	1	0	0	0	0	0
UBXN2B	2	0	0	0	0	0	1	1	0	0	0	0	0
UBTD1	2	0	0	0	0	0	1	1	0	0	0	0	0
UBR2	2	0	0	0	0	0	1	1	0	0	0	0	0
TTC39C	2	0	0	0	0	0	1	1	0	0	0	0	0
TTC21A	2	0	0	0	0	0	1	1	0	0	0	0	0
TTC12	2	0	0	0	0	0	1	1	0	0	0	0	0
TSPYL5	2	0	0	0	0	0	1	1	0	0	0	0	0
TSEN2	2	0	0	0	0	0	1	1	0	0	0	0	0
TRANK1	2	0	0	0	0	0	1	1	0	0	0	0	0
TP53I11	2	0	0	0	0	0	1	1	0	0	0	0	0
TOP1MT	2	0	0	0	0	0	1	1	0	0	0	0	0
TNNT3	2	0	0	0	0	0	1	1	0	0	0	0	0
TNFSF14	2	0	0	0	0	0	1	1	0	0	0	0	0
TNFRSF1A	2	0	0	0	0	0	1	1	0	0	0	0	0
TMEM25	2	0	0	0	0	0	1	1	0	0	0	0	0
TMEM204	2	0	0	0	0	0	1	1	0	0	0	0	0
TMEM127	2	0	0	0	0	0	1	1	0	0	0	0	0
TMCC3	2	0	0	0	0	0	1	1	0	0	0	0	0
TMC4	2	0	0	0	0	0	1	1	0	0	0	0	0
TLR6	2	0	0	0	0	0	1	1	0	0	0	0	0
TLR5	2	0	0	0	0	0	1	1	0	0	0	0	0
TLR4	2	0	0	0	0	0	1	1	0	0	0	0	0
TLE4	2	0	0	0	0	0	1	1	0	0	0	0	0
TIAM2	2	0	0	0	0	0	1	1	0	0	0	0	0
THSD1	2	0	0	0	0	0	1	1	0	0	0	0	0
THEM4	2	0	0	0	0	0	1	1	0	0	0	0	0
TFE3	2	0	0	0	0	0	1	1	0	0	0	0	0
TDRD12	2	0	0	0	0	0	1	1	0	0	0	0	0
TCN2	2	0	0	0	0	0	1	1	0	0	0	0	0
TCL1A	2	0	0	0	0	0	1	1	0	0	0	0	0
TCERG1	2	0	0	0	0	0	1	1	0	0	0	0	0
SUSD3	2	0	0	0	0	0	1	1	0	0	0	0	0
SUGT1L1	2	0	0	0	0	0	1	1	0	0	0	0	0
STXBP5	2	0	0	0	0	0	1	1	0	0	0	0	0
STARD10	2	0	0	0	0	0	1	1	0	0	0	0	0
STAG3L2	2	0	0	0	0	0	1	1	0	0	0	0	0
ST3GAL4	2	0	0	0	0	0	1	1	0	0	0	0	0
SPRYD4	2	0	0	0	0	0	1	1	0	0	0	0	0
SPON1	2	0	0	0	0	0	1	1	0	0	0	0	0
SPEG	2	0	0	0	0	0	1	1	0	0	0	0	0
SPAG8	2	0	0	0	0	0	1	1	0	0	0	0	0
SOD2	2	0	0	0	0	0	1	1	0	0	0	0	0
SOCS3	2	0	0	0	0	0	1	1	0	0	0	0	0
SNHG12	2	0	0	0	0	0	1	1	0	0	0	0	0
SNHG1	2	0	0	0	0	0	1	1	0	0	0	0	0
SMCR7L	2	0	0	0	0	0	1	1	0	0	0	0	0
SLC8A1	2	0	0	0	0	0	1	1	0	0	0	0	0
SLC5A12	2	0	0	0	0	0	1	1	0	0	0	0	0
SLC2A3	2	0	0	0	0	0	1	1	0	0	0	0	0
SLC2A14	2	0	0	0	0	0	1	1	0	0	0	0	0
SLC25A37	2	0	0	0	0	0	1	1	0	0	0	0	0
SLC25A36	2	0	0	0	0	0	1	1	0	0	0	0	0
SLC22A15	2	0	0	0	0	0	1	1	0	0	0	0	0
SLC20A2	2	0	0	0	0	0	1	1	0	0	0	0	0
SLC12A9	2	0	0	0	0	0	1	1	0	0	0	0	0
SLC12A6	2	0	0	0	0	0	1	1	0	0	0	0	0
SIRT3	2	0	0	0	0	0	1	1	0	0	0	0	0
SIRT2	2	0	0	0	0	0	1	1	0	0	0	0	0
SIGLEC9	2	0	0	0	0	0	1	1	0	0	0	0	0
SHISA5	2	0	0	0	0	0	1	1	0	0	0	0	0
SH3YL1	2	0	0	0	0	0	1	1	0	0	0	0	0
SH3PXD2A	2	0	0	0	0	0	1	1	0	0	0	0	0
SH2B2	2	0	0	0	0	0	1	1	0	0	0	0	0
SFXN2	2	0	0	0	0	0	1	1	0	0	0	0	0
SETBP1	2	0	0	0	0	0	1	1	0	0	0	0	0
SESN2	2	0	0	0	0	0	1	1	0	0	0	0	0
SEMA4D	2	0	0	0	0	0	1	1	0	0	0	0	0
SEH1L	2	0	0	0	0	0	1	1	0	0	0	0	0
SECTM1	2	0	0	0	0	0	1	1	0	0	0	0	0
SCML1	2	0	0	0	0	0	1	1	0	0	0	0	0
SBNO2	2	0	0	0	0	0	1	1	0	0	0	0	0
SALL2	2	0	0	0	0	0	1	1	0	0	0	0	0
S100A11	2	0	0	0	0	0	1	1	0	0	0	0	0
RYBP	2	0	0	0	0	0	1	1	0	0	0	0	0
RUNDC2A	2	0	0	0	0	0	1	1	0	0	0	0	0
RTN3	2	0	0	0	0	0	1	1	0	0	0	0	0
RTN2	2	0	0	0	0	0	1	1	0	0	0	0	0
RRN3	2	0	0	0	0	0	1	1	0	0	0	0	0
RPS23	2	0	0	0	0	0	1	1	0	0	0	0	0
RP1-21O18.1	2	0	0	0	0	0	1	1	0	0	0	0	0
ROPN1L	2	0	0	0	0	0	1	1	0	0	0	0	0
RNF24	2	0	0	0	0	0	1	1	0	0	0	0	0
RNF157	2	0	0	0	0	0	1	1	0	0	0	0	0
RIC3	2	0	0	0	0	0	1	1	0	0	0	0	0
RHOG	2	0	0	0	0	0	1	1	0	0	0	0	0
RFFL	2	0	0	0	0	0	1	1	0	0	0	0	0
RBM43	2	0	0	0	0	0	1	1	0	0	0	0	0
RBM19	2	0	0	0	0	0	1	1	0	0	0	0	0
RASGRP1	2	0	0	0	0	0	1	1	0	0	0	0	0
RAB5C	2	0	0	0	0	0	1	1	0	0	0	0	0
RAB5B	2	0	0	0	0	0	1	1	0	0	0	0	0
RAB43	2	0	0	0	0	0	1	1	0	0	0	0	0
RAB3D	2	0	0	0	0	0	1	1	0	0	0	0	0
QPCT	2	0	0	0	0	0	1	1	0	0	0	0	0
QKI	2	0	0	0	0	0	1	1	0	0	0	0	0
PYCRL	2	0	0	0	0	0	1	1	0	0	0	0	0
PTGS2	2	0	0	0	0	0	1	1	0	0	0	0	0
PRKCA	2	0	0	0	0	0	1	1	0	0	0	0	0
PRKAR1A	2	0	0	0	0	0	1	1	0	0	0	0	0
PRAGMIN	2	0	0	0	0	0	1	1	0	0	0	0	0
PPP4R1	2	0	0	0	0	0	1	1	0	0	0	0	0
PPP2R5A	2	0	0	0	0	0	1	1	0	0	0	0	0
PPP1R3B	2	0	0	0	0	0	1	1	0	0	0	0	0
PPP1R15A	2	0	0	0	0	0	1	1	0	0	0	0	0
PPIL4	2	0	0	0	0	0	1	1	0	0	0	0	0
PPAPDC1B	2	0	0	0	0	0	1	1	0	0	0	0	0
PPAP2A	2	0	0	0	0	0	1	1	0	0	0	0	0
POU2AF1	2	0	0	0	0	0	1	1	0	0	0	0	0
PMS2	2	0	0	0	0	0	1	1	0	0	0	0	0
PLXDC1	2	0	0	0	0	0	1	1	0	0	0	0	0
PLIN5	2	0	0	0	0	0	1	1	0	0	0	0	0
PLEKHG4	2	0	0	0	0	0	1	1	0	0	0	0	0
PLEKHB1	2	0	0	0	0	0	1	1	0	0	0	0	0
PLD6	2	0	0	0	0	0	1	1	0	0	0	0	0
PLAUR	2	0	0	0	0	0	1	1	0	0	0	0	0
PLAG1	2	0	0	0	0	0	1	1	0	0	0	0	0
PJA1	2	0	0	0	0	0	1	1	0	0	0	0	0
PITPNA	2	0	0	0	0	0	1	1	0	0	0	0	0
PHOSPHO2	2	0	0	0	0	0	1	1	0	0	0	0	0
PHOSPHO1	2	0	0	0	0	0	1	1	0	0	0	0	0
PHLDB3	2	0	0	0	0	0	1	1	0	0	0	0	0
PHGDH	2	0	0	0	0	0	1	1	0	0	0	0	0
PGLYRP1	2	0	0	0	0	0	1	1	0	0	0	0	0
PFKFB3	2	0	0	0	0	0	1	1	0	0	0	0	0
PEBP1	2	0	0	0	0	0	1	1	0	0	0	0	0
PDLIM7	2	0	0	0	0	0	1	1	0	0	0	0	0
PDK3	2	0	0	0	0	0	1	1	0	0	0	0	0
PDE6B	2	0	0	0	0	0	1	1	0	0	0	0	0
PCNX	2	0	0	0	0	0	1	1	0	0	0	0	0
PCDH9	2	0	0	0	0	0	1	1	0	0	0	0	0
PAQR8	2	0	0	0	0	0	1	1	0	0	0	0	0
PADI4	2	0	0	0	0	0	1	1	0	0	0	0	0
PADI2	2	0	0	0	0	0	1	1	0	0	0	0	0
PACSIN2	2	0	0	0	0	0	1	1	0	0	0	0	0
P2RY13	2	0	0	0	0	0	1	1	0	0	0	0	0
OXNAD1	2	0	0	0	0	0	1	1	0	0	0	0	0
OSM	2	0	0	0	0	0	1	1	0	0	0	0	0
OSGEPL1	2	0	0	0	0	0	1	1	0	0	0	0	0
OSBPL10	2	0	0	0	0	0	1	1	0	0	0	0	0
ORM1	2	0	0	0	0	0	1	1	0	0	0	0	0
OPLAH	2	0	0	0	0	0	1	1	0	0	0	0	0
OFD1	2	0	0	0	0	0	1	1	0	0	0	0	0
OCIAD2	2	0	0	0	0	0	1	1	0	0	0	0	0
NUP98	2	0	0	0	0	0	1	1	0	0	0	0	0
NT5C2	2	0	0	0	0	0	1	1	0	0	0	0	0
NSFL1C	2	0	0	0	0	0	1	1	0	0	0	0	0
NRCAM	2	0	0	0	0	0	1	1	0	0	0	0	0
NRBF2	2	0	0	0	0	0	1	1	0	0	0	0	0
NOL8	2	0	0	0	0	0	1	1	0	0	0	0	0
NEDD9	2	0	0	0	0	0	1	1	0	0	0	0	0
NDEL1	2	0	0	0	0	0	1	1	0	0	0	0	0
NARG1L	2	0	0	0	0	0	1	1	0	0	0	0	0
NAPA	2	0	0	0	0	0	1	1	0	0	0	0	0
MYL9	2	0	0	0	0	0	1	1	0	0	0	0	0
MXRA8	2	0	0	0	0	0	1	1	0	0	0	0	0
MX2	2	0	0	0	0	0	1	1	0	0	0	0	0
MTERFD2	2	0	0	0	0	0	1	1	0	0	0	0	0
MTA3	2	0	0	0	0	0	1	1	0	0	0	0	0
MSX2P1	2	0	0	0	0	0	1	1	0	0	0	0	0
MSRB2	2	0	0	0	0	0	1	1	0	0	0	0	0
MRVI1	2	0	0	0	0	0	1	1	0	0	0	0	0
MRPL35	2	0	0	0	0	0	1	1	0	0	0	0	0
MOSPD2	2	0	0	0	0	0	1	1	0	0	0	0	0
MOSC1	2	0	0	0	0	0	1	1	0	0	0	0	0
MORC2	2	0	0	0	0	0	1	1	0	0	0	0	0
MME	2	0	0	0	0	0	1	1	0	0	0	0	0
MGAM	2	0	0	0	0	0	1	1	0	0	0	0	0
MED28	2	0	0	0	0	0	1	1	0	0	0	0	0
MED25	2	0	0	0	0	0	1	1	0	0	0	0	0
MDS2	2	0	0	0	0	0	1	1	0	0	0	0	0
MDC1	2	0	0	0	0	0	1	1	0	0	0	0	0
MCM3APAS	2	0	0	0	0	0	1	1	0	0	0	0	0
MAPKAPK2	2	0	0	0	0	0	1	1	0	0	0	0	0
MAP3K3	2	0	0	0	0	0	1	1	0	0	0	0	0
MAP1LC3B	2	0	0	0	0	0	1	1	0	0	0	0	0
MANSC1	2	0	0	0	0	0	1	1	0	0	0	0	0
MAN1C1	2	0	0	0	0	0	1	1	0	0	0	0	0
MAN1A1	2	0	0	0	0	0	1	1	0	0	0	0	0
MALAT1	2	0	0	0	0	0	1	1	0	0	0	0	0
MACROD2	2	0	0	0	0	0	1	1	0	0	0	0	0
LYRM7	2	0	0	0	0	0	1	1	0	0	0	0	0
LRRC56	2	0	0	0	0	0	1	1	0	0	0	0	0
LRPPRC	2	0	0	0	0	0	1	1	0	0	0	0	0
LRP6	2	0	0	0	0	0	1	1	0	0	0	0	0
LRIG1	2	0	0	0	0	0	1	1	0	0	0	0	0
LRG1	2	0	0	0	0	0	1	1	0	0	0	0	0
LPPR2	2	0	0	0	0	0	1	1	0	0	0	0	0
LPAR2	2	0	0	0	0	0	1	1	0	0	0	0	0
LOC400986	2	0	0	0	0	0	1	1	0	0	0	0	0
LOC392288	2	0	0	0	0	0	1	1	0	0	0	0	0
LOC151438	2	0	0	0	0	0	1	1	0	0	0	0	0
LOC146880	2	0	0	0	0	0	1	1	0	0	0	0	0
LOC100292967	2	0	0	0	0	0	1	1	0	0	0	0	0
LOC100132287	2	0	0	0	0	0	1	1	0	0	0	0	0
LMNB1	2	0	0	0	0	0	1	1	0	0	0	0	0
LIMK2	2	0	0	0	0	0	1	1	0	0	0	0	0
LILRP2	2	0	0	0	0	0	1	1	0	0	0	0	0
LDHB	2	0	0	0	0	0	1	1	0	0	0	0	0
LCN2	2	0	0	0	0	0	1	1	0	0	0	0	0
KRT23	2	0	0	0	0	0	1	1	0	0	0	0	0
KLHL34	2	0	0	0	0	0	1	1	0	0	0	0	0
KLHL3	2	0	0	0	0	0	1	1	0	0	0	0	0
KLHDC5	2	0	0	0	0	0	1	1	0	0	0	0	0
KLF12	2	0	0	0	0	0	1	1	0	0	0	0	0
KIR2DS2	2	0	0	0	0	0	1	1	0	0	0	0	0
KIR2DS1	2	0	0	0	0	0	1	1	0	0	0	0	0
KIAA1407	2	0	0	0	0	0	1	1	0	0	0	0	0
KIAA0748	2	0	0	0	0	0	1	1	0	0	0	0	0
KIAA0125	2	0	0	0	0	0	1	1	0	0	0	0	0
JUNB	2	0	0	0	0	0	1	1	0	0	0	0	0
ITK	2	0	0	0	0	0	1	1	0	0	0	0	0
ITGAX	2	0	0	0	0	0	1	1	0	0	0	0	0
ITGA6	2	0	0	0	0	0	1	1	0	0	0	0	0
ITGA5	2	0	0	0	0	0	1	1	0	0	0	0	0
ITCH	2	0	0	0	0	0	1	1	0	0	0	0	0
ISM1	2	0	0	0	0	0	1	1	0	0	0	0	0
IRF2	2	0	0	0	0	0	1	1	0	0	0	0	0
IQCK	2	0	0	0	0	0	1	1	0	0	0	0	0
IMPDH1	2	0	0	0	0	0	1	1	0	0	0	0	0
IL1RAP	2	0	0	0	0	0	1	1	0	0	0	0	0
IL1R1	2	0	0	0	0	0	1	1	0	0	0	0	0
IGHD	2	0	0	0	0	0	1	1	0	0	0	0	0
IFIT3	2	0	0	0	0	0	1	1	0	0	0	0	0
IDS	2	0	0	0	0	0	1	1	0	0	0	0	0
IDI2	2	0	0	0	0	0	1	1	0	0	0	0	0
HTR1B	2	0	0	0	0	0	1	1	0	0	0	0	0
HSD17B8	2	0	0	0	0	0	1	1	0	0	0	0	0
HPSE	2	0	0	0	0	0	1	1	0	0	0	0	0
HPS4	2	0	0	0	0	0	1	1	0	0	0	0	0
HP	2	0	0	0	0	0	1	1	0	0	0	0	0
HNRNPA3	2	0	0	0	0	0	1	1	0	0	0	0	0
HLX	2	0	0	0	0	0	1	1	0	0	0	0	0
HLA-DOA	2	0	0	0	0	0	1	1	0	0	0	0	0
hCG_1774568	2	0	0	0	0	0	1	1	0	0	0	0	0
HBP1	2	0	0	0	0	0	1	1	0	0	0	0	0
HABP4	2	0	0	0	0	0	1	1	0	0	0	0	0
H1FX	2	0	0	0	0	0	1	1	0	0	0	0	0
GUSBL2	2	0	0	0	0	0	1	1	0	0	0	0	0
GRB10	2	0	0	0	0	0	1	1	0	0	0	0	0
GPRASP1	2	0	0	0	0	0	1	1	0	0	0	0	0
GPR97	2	0	0	0	0	0	1	1	0	0	0	0	0
GPR177	2	0	0	0	0	0	1	1	0	0	0	0	0
GPER	2	0	0	0	0	0	1	1	0	0	0	0	0
GPATCH4	2	0	0	0	0	0	1	1	0	0	0	0	0
GPA33	2	0	0	0	0	0	1	1	0	0	0	0	0
GON4L	2	0	0	0	0	0	1	1	0	0	0	0	0
GOLGA8A	2	0	0	0	0	0	1	1	0	0	0	0	0
GOLGA6L9	2	0	0	0	0	0	1	1	0	0	0	0	0
GNA11	2	0	0	0	0	0	1	1	0	0	0	0	0
GLT1D1	2	0	0	0	0	0	1	1	0	0	0	0	0
GGA2	2	0	0	0	0	0	1	1	0	0	0	0	0
GATA2	2	0	0	0	0	0	1	1	0	0	0	0	0
GABPB2	2	0	0	0	0	0	1	1	0	0	0	0	0
G6PD	2	0	0	0	0	0	1	1	0	0	0	0	0
FURIN	2	0	0	0	0	0	1	1	0	0	0	0	0
FPR2	2	0	0	0	0	0	1	1	0	0	0	0	0
FOS	2	0	0	0	0	0	1	1	0	0	0	0	0
FOLR3	2	0	0	0	0	0	1	1	0	0	0	0	0
FNDC3B	2	0	0	0	0	0	1	1	0	0	0	0	0
FLT3LG	2	0	0	0	0	0	1	1	0	0	0	0	0
FLOT1	2	0	0	0	0	0	1	1	0	0	0	0	0
FLJ40330	2	0	0	0	0	0	1	1	0	0	0	0	0
FKBP1A	2	0	0	0	0	0	1	1	0	0	0	0	0
FJ159850	2	0	0	0	0	0	1	1	0	0	0	0	0
FITM2	2	0	0	0	0	0	1	1	0	0	0	0	0
FHIT	2	0	0	0	0	0	1	1	0	0	0	0	0
FGR	2	0	0	0	0	0	1	1	0	0	0	0	0
FGFBP3	2	0	0	0	0	0	1	1	0	0	0	0	0
FCGR3B	2	0	0	0	0	0	1	1	0	0	0	0	0
FCGR2B	2	0	0	0	0	0	1	1	0	0	0	0	0
FCGR2A	2	0	0	0	0	0	1	1	0	0	0	0	0
FCGBP	2	0	0	0	0	0	1	1	0	0	0	0	0
FBXL16	2	0	0	0	0	0	1	1	0	0	0	0	0
FBXL13	2	0	0	0	0	0	1	1	0	0	0	0	0
FAR2	2	0	0	0	0	0	1	1	0	0	0	0	0
FANCF	2	0	0	0	0	0	1	1	0	0	0	0	0
FAM8A1	2	0	0	0	0	0	1	1	0	0	0	0	0
FAM86A	2	0	0	0	0	0	1	1	0	0	0	0	0
FAM49A	2	0	0	0	0	0	1	1	0	0	0	0	0
FAM27A	2	0	0	0	0	0	1	1	0	0	0	0	0
FAM162A	2	0	0	0	0	0	1	1	0	0	0	0	0
FAM128B	2	0	0	0	0	0	1	1	0	0	0	0	0
FAM101B	2	0	0	0	0	0	1	1	0	0	0	0	0
EXOSC2	2	0	0	0	0	0	1	1	0	0	0	0	0
EPS15L1	2	0	0	0	0	0	1	1	0	0	0	0	0
ENTPD1	2	0	0	0	0	0	1	1	0	0	0	0	0
ENST00000370659	2	0	0	0	0	0	1	1	0	0	0	0	0
EMR3	2	0	0	0	0	0	1	1	0	0	0	0	0
ELP2	2	0	0	0	0	0	1	1	0	0	0	0	0
ELL	2	0	0	0	0	0	1	1	0	0	0	0	0
ELAVL1	2	0	0	0	0	0	1	1	0	0	0	0	0
EIF4E3	2	0	0	0	0	0	1	1	0	0	0	0	0
EHMT2	2	0	0	0	0	0	1	1	0	0	0	0	0
EGLN1	2	0	0	0	0	0	1	1	0	0	0	0	0
ECHDC3	2	0	0	0	0	0	1	1	0	0	0	0	0
ECE1	2	0	0	0	0	0	1	1	0	0	0	0	0
EBF1	2	0	0	0	0	0	1	1	0	0	0	0	0
DZIP3	2	0	0	0	0	0	1	1	0	0	0	0	0
DYSF	2	0	0	0	0	0	1	1	0	0	0	0	0
DVL3	2	0	0	0	0	0	1	1	0	0	0	0	0
DUSP13	2	0	0	0	0	0	1	1	0	0	0	0	0
DSC1	2	0	0	0	0	0	1	1	0	0	0	0	0
DOK4	2	0	0	0	0	0	1	1	0	0	0	0	0
DOCK4	2	0	0	0	0	0	1	1	0	0	0	0	0
DLEC1	2	0	0	0	0	0	1	1	0	0	0	0	0
DKFZp761E198	2	0	0	0	0	0	1	1	0	0	0	0	0
DIS3L2	2	0	0	0	0	0	1	1	0	0	0	0	0
DIP2B	2	0	0	0	0	0	1	1	0	0	0	0	0
DHODH	2	0	0	0	0	0	1	1	0	0	0	0	0
DGAT2	2	0	0	0	0	0	1	1	0	0	0	0	0
DDX42	2	0	0	0	0	0	1	1	0	0	0	0	0
DDR1	2	0	0	0	0	0	1	1	0	0	0	0	0
DDHD2	2	0	0	0	0	0	1	1	0	0	0	0	0
DB513559	2	0	0	0	0	0	1	1	0	0	0	0	0
DAPK2	2	0	0	0	0	0	1	1	0	0	0	0	0
DACT1	2	0	0	0	0	0	1	1	0	0	0	0	0
CXorf65	2	0	0	0	0	0	1	1	0	0	0	0	0
CXorf50	2	0	0	0	0	0	1	1	0	0	0	0	0
CXCR5	2	0	0	0	0	0	1	1	0	0	0	0	0
CXCL2	2	0	0	0	0	0	1	1	0	0	0	0	0
CX788817	2	0	0	0	0	0	1	1	0	0	0	0	0
CX783461	2	0	0	0	0	0	1	1	0	0	0	0	0
CV570707	2	0	0	0	0	0	1	1	0	0	0	0	0
CUEDC1	2	0	0	0	0	0	1	1	0	0	0	0	0
CTSF	2	0	0	0	0	0	1	1	0	0	0	0	0
CTSD	2	0	0	0	0	0	1	1	0	0	0	0	0
CTBS	2	0	0	0	0	0	1	1	0	0	0	0	0
CST7	2	0	0	0	0	0	1	1	0	0	0	0	0
CSRP2BP	2	0	0	0	0	0	1	1	0	0	0	0	0
CSRNP1	2	0	0	0	0	0	1	1	0	0	0	0	0
CSF3R	2	0	0	0	0	0	1	1	0	0	0	0	0
CRIP2	2	0	0	0	0	0	1	1	0	0	0	0	0
CR617560	2	0	0	0	0	0	1	1	0	0	0	0	0
CR616309	2	0	0	0	0	0	1	1	0	0	0	0	0
CR613361	2	0	0	0	0	0	1	1	0	0	0	0	0
CR609342	2	0	0	0	0	0	1	1	0	0	0	0	0
CR590573	2	0	0	0	0	0	1	1	0	0	0	0	0
CPPED1	2	0	0	0	0	0	1	1	0	0	0	0	0
COL19A1	2	0	0	0	0	0	1	1	0	0	0	0	0
CNTNAP2	2	0	0	0	0	0	1	1	0	0	0	0	0
CIB3	2	0	0	0	0	0	1	1	0	0	0	0	0
CHSY1	2	0	0	0	0	0	1	1	0	0	0	0	0
CHD6	2	0	0	0	0	0	1	1	0	0	0	0	0
CHCHD7	2	0	0	0	0	0	1	1	0	0	0	0	0
CFLAR	2	0	0	0	0	0	1	1	0	0	0	0	0
CENPC1	2	0	0	0	0	0	1	1	0	0	0	0	0
CEACAM3	2	0	0	0	0	0	1	1	0	0	0	0	0
CDR2	2	0	0	0	0	0	1	1	0	0	0	0	0
CDA	2	0	0	0	0	0	1	1	0	0	0	0	0
CD96	2	0	0	0	0	0	1	1	0	0	0	0	0
CD5	2	0	0	0	0	0	1	1	0	0	0	0	0
CD3G	2	0	0	0	0	0	1	1	0	0	0	0	0
CD38	2	0	0	0	0	0	1	1	0	0	0	0	0
CD300LF	2	0	0	0	0	0	1	1	0	0	0	0	0
CD28	2	0	0	0	0	0	1	1	0	0	0	0	0
CD177	2	0	0	0	0	0	1	1	0	0	0	0	0
CCDC85C	2	0	0	0	0	0	1	1	0	0	0	0	0
CCDC45	2	0	0	0	0	0	1	1	0	0	0	0	0
CCDC17	2	0	0	0	0	0	1	1	0	0	0	0	0
CATSPER2	2	0	0	0	0	0	1	1	0	0	0	0	0
CASK	2	0	0	0	0	0	1	1	0	0	0	0	0
CANT1	2	0	0	0	0	0	1	1	0	0	0	0	0
CACNA1I	2	0	0	0	0	0	1	1	0	0	0	0	0
CA5B	2	0	0	0	0	0	1	1	0	0	0	0	0
CA4	2	0	0	0	0	0	1	1	0	0	0	0	0
C9orf103	2	0	0	0	0	0	1	1	0	0	0	0	0
C7orf53	2	0	0	0	0	0	1	1	0	0	0	0	0
C6orf192	2	0	0	0	0	0	1	1	0	0	0	0	0
C6orf105	2	0	0	0	0	0	1	1	0	0	0	0	0
C5orf32	2	0	0	0	0	0	1	1	0	0	0	0	0
C5orf25	2	0	0	0	0	0	1	1	0	0	0	0	0
C5AR1	2	0	0	0	0	0	1	1	0	0	0	0	0
C4orf12	2	0	0	0	0	0	1	1	0	0	0	0	0
C3orf62	2	0	0	0	0	0	1	1	0	0	0	0	0
C3orf31	2	0	0	0	0	0	1	1	0	0	0	0	0
C3orf18	2	0	0	0	0	0	1	1	0	0	0	0	0
C22orf27	2	0	0	0	0	0	1	1	0	0	0	0	0
C1QB	2	0	0	0	0	0	1	1	0	0	0	0	0
C1orf228	2	0	0	0	0	0	1	1	0	0	0	0	0
C19orf2	2	0	0	0	0	0	1	1	0	0	0	0	0
C17orf89	2	0	0	0	0	0	1	1	0	0	0	0	0
C17orf108	2	0	0	0	0	0	1	1	0	0	0	0	0
C12orf65	2	0	0	0	0	0	1	1	0	0	0	0	0
C10orf2	2	0	0	0	0	0	1	1	0	0	0	0	0
BU944300	2	0	0	0	0	0	1	1	0	0	0	0	0
BU929651	2	0	0	0	0	0	1	1	0	0	0	0	0
BTNL8	2	0	0	0	0	0	1	1	0	0	0	0	0
BI256572	2	0	0	0	0	0	1	1	0	0	0	0	0
BI013473	2	0	0	0	0	0	1	1	0	0	0	0	0
BG759225	2	0	0	0	0	0	1	1	0	0	0	0	0
BCL7A	2	0	0	0	0	0	1	1	0	0	0	0	0
BCL11B	2	0	0	0	0	0	1	1	0	0	0	0	0
BC127746	2	0	0	0	0	0	1	1	0	0	0	0	0
BC045716	2	0	0	0	0	0	1	1	0	0	0	0	0
BC039676	2	0	0	0	0	0	1	1	0	0	0	0	0
BC038432	2	0	0	0	0	0	1	1	0	0	0	0	0
BC035091	2	0	0	0	0	0	1	1	0	0	0	0	0
BC034812	2	0	0	0	0	0	1	1	0	0	0	0	0
BC033528	2	0	0	0	0	0	1	1	0	0	0	0	0
BC033331	2	0	0	0	0	0	1	1	0	0	0	0	0
BASP1	2	0	0	0	0	0	1	1	0	0	0	0	0
BANK1	2	0	0	0	0	0	1	1	0	0	0	0	0
BAG3	2	0	0	0	0	0	1	1	0	0	0	0	0
AXIN2	2	0	0	0	0	0	1	1	0	0	0	0	0
AV739664	2	0	0	0	0	0	1	1	0	0	0	0	0
ATP10A	2	0	0	0	0	0	1	1	0	0	0	0	0
ATF7IP2	2	0	0	0	0	0	1	1	0	0	0	0	0
ASNS	2	0	0	0	0	0	1	1	0	0	0	0	0
ASB13	2	0	0	0	0	0	1	1	0	0	0	0	0
ASAH1	2	0	0	0	0	0	1	1	0	0	0	0	0
ARID5B	2	0	0	0	0	0	1	1	0	0	0	0	0
ARID3A	2	0	0	0	0	0	1	1	0	0	0	0	0
ARHGEF4	2	0	0	0	0	0	1	1	0	0	0	0	0
APOBEC3B	2	0	0	0	0	0	1	1	0	0	0	0	0
APAF1	2	0	0	0	0	0	1	1	0	0	0	0	0
ANXA8L2	2	0	0	0	0	0	1	1	0	0	0	0	0
ANKS6	2	0	0	0	0	0	1	1	0	0	0	0	0
ANKRD36B	2	0	0	0	0	0	1	1	0	0	0	0	0
ANKRD36	2	0	0	0	0	0	1	1	0	0	0	0	0
ANKAR	2	0	0	0	0	0	1	1	0	0	0	0	0
ANK3	2	0	0	0	0	0	1	1	0	0	0	0	0
AMIGO2	2	0	0	0	0	0	1	1	0	0	0	0	0
AMIGO1	2	0	0	0	0	0	1	1	0	0	0	0	0
ALPL	2	0	0	0	0	0	1	1	0	0	0	0	0
ALKBH2	2	0	0	0	0	0	1	1	0	0	0	0	0
AK5	2	0	0	0	0	0	1	1	0	0	0	0	0
AK098220	2	0	0	0	0	0	1	1	0	0	0	0	0
AK097792	2	0	0	0	0	0	1	1	0	0	0	0	0
AK095738	2	0	0	0	0	0	1	1	0	0	0	0	0
AK094187	2	0	0	0	0	0	1	1	0	0	0	0	0
AGMAT	2	0	0	0	0	0	1	1	0	0	0	0	0
AGK	2	0	0	0	0	0	1	1	0	0	0	0	0
AF390550	2	0	0	0	0	0	1	1	0	0	0	0	0
AF318328	2	0	0	0	0	0	1	1	0	0	0	0	0
AF131762	2	0	0	0	0	0	1	1	0	0	0	0	0
AF088007	2	0	0	0	0	0	1	1	0	0	0	0	0
AF087999	2	0	0	0	0	0	1	1	0	0	0	0	0
ADAM17	2	0	0	0	0	0	1	1	0	0	0	0	0
ACVR1C	2	0	0	0	0	0	1	1	0	0	0	0	0
ACSL1	2	0	0	0	0	0	1	1	0	0	0	0	0
ACOX1	2	0	0	0	0	0	1	1	0	0	0	0	0
ABTB1	2	0	0	0	0	0	1	1	0	0	0	0	0
ABHD4	2	0	0	0	0	0	1	1	0	0	0	0	0
ABHD2	2	0	0	0	0	0	1	1	0	0	0	0	0
ABCG1	2	0	0	0	0	0	1	1	0	0	0	0	0
ABCA1	2	0	0	0	0	0	1	1	0	0	0	0	0
A_32_P94818	2	0	0	0	0	0	1	1	0	0	0	0	0
A_32_P85405	2	0	0	0	0	0	1	1	0	0	0	0	0
A_32_P52227	2	0	0	0	0	0	1	1	0	0	0	0	0
A_32_P34703	2	0	0	0	0	0	1	1	0	0	0	0	0
A_32_P331700	2	0	0	0	0	0	1	1	0	0	0	0	0
A_32_P227648	2	0	0	0	0	0	1	1	0	0	0	0	0
A_32_P222571	2	0	0	0	0	0	1	1	0	0	0	0	0
A_32_P203728	2	0	0	0	0	0	1	1	0	0	0	0	0
A_32_P198223	2	0	0	0	0	0	1	1	0	0	0	0	0
A_32_P196896	2	0	0	0	0	0	1	1	0	0	0	0	0
A_32_P194915	2	0	0	0	0	0	1	1	0	0	0	0	0
A_32_P194563	2	0	0	0	0	0	1	1	0	0	0	0	0
A_32_P189034	2	0	0	0	0	0	1	1	0	0	0	0	0
A_32_P178537	2	0	0	0	0	0	1	1	0	0	0	0	0
A_32_P174374	2	0	0	0	0	0	1	1	0	0	0	0	0
A_32_P17343	2	0	0	0	0	0	1	1	0	0	0	0	0
A_32_P168756	2	0	0	0	0	0	1	1	0	0	0	0	0
A_32_P168375	2	0	0	0	0	0	1	1	0	0	0	0	0
A_32_P161554	2	0	0	0	0	0	1	1	0	0	0	0	0
A_32_P158524	2	0	0	0	0	0	1	1	0	0	0	0	0
A_32_P15139	2	0	0	0	0	0	1	1	0	0	0	0	0
A_32_P138432	2	0	0	0	0	0	1	1	0	0	0	0	0
A_32_P125402	2	0	0	0	0	0	1	1	0	0	0	0	0
A_32_P124728	2	0	0	0	0	0	1	1	0	0	0	0	0
A_32_P119604	2	0	0	0	0	0	1	1	0	0	0	0	0
A_32_P109637	2	0	0	0	0	0	1	1	0	0	0	0	0
A_32_P103966	2	0	0	0	0	0	1	1	0	0	0	0	0
A_32_P101420	2	0	0	0	0	0	1	1	0	0	0	0	0
A_24_P927148	2	0	0	0	0	0	1	1	0	0	0	0	0
A_24_P922669	2	0	0	0	0	0	1	1	0	0	0	0	0
A_24_P920388	2	0	0	0	0	0	1	1	0	0	0	0	0
A_24_P868905	2	0	0	0	0	0	1	1	0	0	0	0	0
A_24_P868313	2	0	0	0	0	0	1	1	0	0	0	0	0
A_24_P863124	2	0	0	0	0	0	1	1	0	0	0	0	0
A_24_P834110	2	0	0	0	0	0	1	1	0	0	0	0	0
A_24_P777185	2	0	0	0	0	0	1	1	0	0	0	0	0
A_24_P738130	2	0	0	0	0	0	1	1	0	0	0	0	0
A_24_P621701	2	0	0	0	0	0	1	1	0	0	0	0	0
A_24_P598919	2	0	0	0	0	0	1	1	0	0	0	0	0
A_24_P596406	2	0	0	0	0	0	1	1	0	0	0	0	0
A_24_P592060	2	0	0	0	0	0	1	1	0	0	0	0	0
A_24_P585004	2	0	0	0	0	0	1	1	0	0	0	0	0
A_24_P561165	2	0	0	0	0	0	1	1	0	0	0	0	0
A_24_P478940	2	0	0	0	0	0	1	1	0	0	0	0	0
A_24_P341386	2	0	0	0	0	0	1	1	0	0	0	0	0
A_24_P316059	2	0	0	0	0	0	1	1	0	0	0	0	0
A_24_P196019	2	0	0	0	0	0	1	1	0	0	0	0	0
A_24_P128741	2	0	0	0	0	0	1	1	0	0	0	0	0
A_24_P119165	2	0	0	0	0	0	1	1	0	0	0	0	0
A_24_P109614	2	0	0	0	0	0	1	1	0	0	0	0	0
A_23_P60189	2	0	0	0	0	0	1	1	0	0	0	0	0
A_23_P31348	2	0	0	0	0	0	1	1	0	0	0	0	0
A_23_P251002	2	0	0	0	0	0	1	1	0	0	0	0	0
A_23_P213527	2	0	0	0	0	0	1	1	0	0	0	0	0
A_23_P10060	2	0	0	0	0	0	1	1	0	0	0	0	0
SEZ6	2	0	0	1	0	0	0	1	0	0	0	0	0
SCRT2	2	0	0	1	0	0	0	1	0	0	0	0	0
RILPL1	2	0	0	1	0	0	0	1	0	0	0	0	0
MPI	2	0	0	1	0	0	0	1	0	0	0	0	0
MEGF9	2	0	0	1	0	0	0	1	0	0	0	0	0
MAOA	2	0	0	1	0	0	0	1	0	0	0	0	0
FCHO2	2	0	0	1	0	0	0	1	0	0	0	0	0
AK056384	2	0	0	1	0	0	0	1	0	0	0	0	0
AK021668	2	0	0	1	0	0	0	1	0	0	0	0	0
A_32_P181271	2	0	0	1	0	0	0	1	0	0	0	0	0
ZNF514	2	0	1	0	0	0	0	1	0	0	0	0	0
Y15200	2	0	1	0	0	0	0	1	0	0	0	0	0
X78261	2	0	1	0	0	0	0	1	0	0	0	0	0
WDR77	2	0	1	0	0	0	0	1	0	0	0	0	0
WBSCR22	2	0	1	0	0	0	0	1	0	0	0	0	0
TTTY12	2	0	1	0	0	0	0	1	0	0	0	0	0
TRMT61A	2	0	1	0	0	0	0	1	0	0	0	0	0
TRIM50	2	0	1	0	0	0	0	1	0	0	0	0	0
TRAPPC6A	2	0	1	0	0	0	0	1	0	0	0	0	0
THUMPD3	2	0	1	0	0	0	0	1	0	0	0	0	0
TBC1D4	2	0	1	0	0	0	0	1	0	0	0	0	0
TASP1	2	0	1	0	0	0	0	1	0	0	0	0	0
SPIN3	2	0	1	0	0	0	0	1	0	0	0	0	0
SPIN2B	2	0	1	0	0	0	0	1	0	0	0	0	0
SOD1	2	0	1	0	0	0	0	1	0	0	0	0	0
SLC44A2	2	0	1	0	0	0	0	1	0	0	0	0	0
SLC35B2	2	0	1	0	0	0	0	1	0	0	0	0	0
SLAMF1	2	0	1	0	0	0	0	1	0	0	0	0	0
RPSAP52	2	0	1	0	0	0	0	1	0	0	0	0	0
RPSA	2	0	1	0	0	0	0	1	0	0	0	0	0
RPS3	2	0	1	0	0	0	0	1	0	0	0	0	0
RPS29	2	0	1	0	0	0	0	1	0	0	0	0	0
RPL21	2	0	1	0	0	0	0	1	0	0	0	0	0
RPL13A	2	0	1	0	0	0	0	1	0	0	0	0	0
RPAIN	2	0	1	0	0	0	0	1	0	0	0	0	0
RAN	2	0	1	0	0	0	0	1	0	0	0	0	0
RAB27B	2	0	1	0	0	0	0	1	0	0	0	0	0
QRSL1	2	0	1	0	0	0	0	1	0	0	0	0	0
PYROXD1	2	0	1	0	0	0	0	1	0	0	0	0	0
PUS1	2	0	1	0	0	0	0	1	0	0	0	0	0
PSORS1C2	2	0	1	0	0	0	0	1	0	0	0	0	0
PPIE	2	0	1	0	0	0	0	1	0	0	0	0	0
POLR2H	2	0	1	0	0	0	0	1	0	0	0	0	0
PEX14	2	0	1	0	0	0	0	1	0	0	0	0	0
NP1252191	2	0	1	0	0	0	0	1	0	0	0	0	0
NIPAL3	2	0	1	0	0	0	0	1	0	0	0	0	0
NFIL3	2	0	1	0	0	0	0	1	0	0	0	0	0
NF1	2	0	1	0	0	0	0	1	0	0	0	0	0
MRPS21	2	0	1	0	0	0	0	1	0	0	0	0	0
MMAB	2	0	1	0	0	0	0	1	0	0	0	0	0
MEFV	2	0	1	0	0	0	0	1	0	0	0	0	0
LTA	2	0	1	0	0	0	0	1	0	0	0	0	0
LOC440957	2	0	1	0	0	0	0	1	0	0	0	0	0
LOC388152	2	0	1	0	0	0	0	1	0	0	0	0	0
LOC100240735	2	0	1	0	0	0	0	1	0	0	0	0	0
LOC100130713	2	0	1	0	0	0	0	1	0	0	0	0	0
KCNK7	2	0	1	0	0	0	0	1	0	0	0	0	0
ITM2A	2	0	1	0	0	0	0	1	0	0	0	0	0
GSTM3	2	0	1	0	0	0	0	1	0	0	0	0	0
GGT7	2	0	1	0	0	0	0	1	0	0	0	0	0
GCA	2	0	1	0	0	0	0	1	0	0	0	0	0
GALT	2	0	1	0	0	0	0	1	0	0	0	0	0
FAM86C	2	0	1	0	0	0	0	1	0	0	0	0	0
ETV6	2	0	1	0	0	0	0	1	0	0	0	0	0
ERP29	2	0	1	0	0	0	0	1	0	0	0	0	0
EEF1D	2	0	1	0	0	0	0	1	0	0	0	0	0
DPH2	2	0	1	0	0	0	0	1	0	0	0	0	0
DOCK9	2	0	1	0	0	0	0	1	0	0	0	0	0
DNAJC5G	2	0	1	0	0	0	0	1	0	0	0	0	0
CYP2F1	2	0	1	0	0	0	0	1	0	0	0	0	0
CYP20A1	2	0	1	0	0	0	0	1	0	0	0	0	0
CR625594	2	0	1	0	0	0	0	1	0	0	0	0	0
CHST8	2	0	1	0	0	0	0	1	0	0	0	0	0
CHI3L1	2	0	1	0	0	0	0	1	0	0	0	0	0
CHDH	2	0	1	0	0	0	0	1	0	0	0	0	0
CELA2B	2	0	1	0	0	0	0	1	0	0	0	0	0
CEBPD	2	0	1	0	0	0	0	1	0	0	0	0	0
CDC42EP4	2	0	1	0	0	0	0	1	0	0	0	0	0
CDC20	2	0	1	0	0	0	0	1	0	0	0	0	0
C9orf123	2	0	1	0	0	0	0	1	0	0	0	0	0
C21orf89	2	0	1	0	0	0	0	1	0	0	0	0	0
C12orf57	2	0	1	0	0	0	0	1	0	0	0	0	0
BYSL	2	0	1	0	0	0	0	1	0	0	0	0	0
BC070327	2	0	1	0	0	0	0	1	0	0	0	0	0
AK025276	2	0	1	0	0	0	0	1	0	0	0	0	0
ABCE1	2	0	1	0	0	0	0	1	0	0	0	0	0
AB360850	2	0	1	0	0	0	0	1	0	0	0	0	0
AARSD1	2	0	1	0	0	0	0	1	0	0	0	0	0
A_32_P65157	2	0	1	0	0	0	0	1	0	0	0	0	0
A_32_P44073	2	0	1	0	0	0	0	1	0	0	0	0	0
A_32_P225052	2	0	1	0	0	0	0	1	0	0	0	0	0
A_32_P192586	2	0	1	0	0	0	0	1	0	0	0	0	0
A_24_P92624	2	0	1	0	0	0	0	1	0	0	0	0	0
A_24_P392195	2	0	1	0	0	0	0	1	0	0	0	0	0
A_24_P23327	2	0	1	0	0	0	0	1	0	0	0	0	0
A_24_P157720	2	0	1	0	0	0	0	1	0	0	0	0	0
A_24_P109941	2	0	1	0	0	0	0	1	0	0	0	0	0
A_24_P101352	2	0	1	0	0	0	0	1	0	0	0	0	0
TRIB1	2	0	0	0	1	0	1	0	0	0	0	0	0
SULT1B1	2	0	0	1	0	0	1	0	0	0	0	0	0
RUFY2	2	0	0	1	0	0	1	0	0	0	0	0	0
RAB27A	2	0	0	1	0	0	1	0	0	0	0	0	0
PLUNC	2	0	0	1	0	0	1	0	0	0	0	0	0
PLAC2	2	0	0	1	0	0	1	0	0	0	0	0	0
NARG2	2	0	0	1	0	0	1	0	0	0	0	0	0
LOC283788	2	0	0	1	0	0	1	0	0	0	0	0	0
L3MBTL3	2	0	0	1	0	0	1	0	0	0	0	0	0
KCNE3	2	0	0	1	0	0	1	0	0	0	0	0	0
IKBIP	2	0	0	1	0	0	1	0	0	0	0	0	0
HIST2H2AA4	2	0	0	1	0	0	1	0	0	0	0	0	0
HIST1H2BG	2	0	0	1	0	0	1	0	0	0	0	0	0
CYP4V2	2	0	0	1	0	0	1	0	0	0	0	0	0
C3orf34	2	0	0	1	0	0	1	0	0	0	0	0	0
BDP1	2	0	0	1	0	0	1	0	0	0	0	0	0
BC034289	2	0	0	1	0	0	1	0	0	0	0	0	0
ANGPT1	2	0	0	1	0	0	1	0	0	0	0	0	0
ACADSB	2	0	0	1	0	0	1	0	0	0	0	0	0
A_32_P38745	2	0	0	1	0	0	1	0	0	0	0	0	0
A_32_P36835	2	0	0	1	0	0	1	0	0	0	0	0	0
A_32_P213509	2	0	0	1	0	0	1	0	0	0	0	0	0
ZNF764	2	0	1	0	0	0	1	0	0	0	0	0	0
ZNF540	2	0	1	0	0	0	1	0	0	0	0	0	0
ZNF395	2	0	1	0	0	0	1	0	0	0	0	0	0
ZNF26	2	0	1	0	0	0	1	0	0	0	0	0	0
ZNF239	2	0	1	0	0	0	1	0	0	0	0	0	0
ZFP62	2	0	1	0	0	0	1	0	0	0	0	0	0
XPA	2	0	1	0	0	0	1	0	0	0	0	0	0
X92778	2	0	1	0	0	0	1	0	0	0	0	0	0
WDR75	2	0	1	0	0	0	1	0	0	0	0	0	0
ULK1	2	0	1	0	0	0	1	0	0	0	0	0	0
UBA5	2	0	1	0	0	0	1	0	0	0	0	0	0
TRAT1	2	0	1	0	0	0	1	0	0	0	0	0	0
TOMM7	2	0	1	0	0	0	1	0	0	0	0	0	0
TMEM40	2	0	1	0	0	0	1	0	0	0	0	0	0
TIMP2	2	0	1	0	0	0	1	0	0	0	0	0	0
TFF2	2	0	1	0	0	0	1	0	0	0	0	0	0
TCL6	2	0	1	0	0	0	1	0	0	0	0	0	0
TARBP1	2	0	1	0	0	0	1	0	0	0	0	0	0
SPOCD1	2	0	1	0	0	0	1	0	0	0	0	0	0
SPAG9	2	0	1	0	0	0	1	0	0	0	0	0	0
SNURF	2	0	1	0	0	0	1	0	0	0	0	0	0
SNRPA1	2	0	1	0	0	0	1	0	0	0	0	0	0
SLC43A2	2	0	1	0	0	0	1	0	0	0	0	0	0
SIGLEC5	2	0	1	0	0	0	1	0	0	0	0	0	0
SBDS	2	0	1	0	0	0	1	0	0	0	0	0	0
RTN4IP1	2	0	1	0	0	0	1	0	0	0	0	0	0
RPS5	2	0	1	0	0	0	1	0	0	0	0	0	0
RP9	2	0	1	0	0	0	1	0	0	0	0	0	0
RERE	2	0	1	0	0	0	1	0	0	0	0	0	0
RCL1	2	0	1	0	0	0	1	0	0	0	0	0	0
RARS	2	0	1	0	0	0	1	0	0	0	0	0	0
RARA	2	0	1	0	0	0	1	0	0	0	0	0	0
RALB	2	0	1	0	0	0	1	0	0	0	0	0	0
PPIL1	2	0	1	0	0	0	1	0	0	0	0	0	0
PEX7	2	0	1	0	0	0	1	0	0	0	0	0	0
OPRL1	2	0	1	0	0	0	1	0	0	0	0	0	0
NUP54	2	0	1	0	0	0	1	0	0	0	0	0	0
NUDCD1	2	0	1	0	0	0	1	0	0	0	0	0	0
NUCB2	2	0	1	0	0	0	1	0	0	0	0	0	0
NT5E	2	0	1	0	0	0	1	0	0	0	0	0	0
NDUFS5	2	0	1	0	0	0	1	0	0	0	0	0	0
NAT8B	2	0	1	0	0	0	1	0	0	0	0	0	0
MYC	2	0	1	0	0	0	1	0	0	0	0	0	0
MRTO4	2	0	1	0	0	0	1	0	0	0	0	0	0
MPHOSPH10	2	0	1	0	0	0	1	0	0	0	0	0	0
MIR17HG	2	0	1	0	0	0	1	0	0	0	0	0	0
MINA	2	0	1	0	0	0	1	0	0	0	0	0	0
MAK16	2	0	1	0	0	0	1	0	0	0	0	0	0
MADCAM1	2	0	1	0	0	0	1	0	0	0	0	0	0
LUC7L3	2	0	1	0	0	0	1	0	0	0	0	0	0
LOC25845	2	0	1	0	0	0	1	0	0	0	0	0	0
LATS2	2	0	1	0	0	0	1	0	0	0	0	0	0
KPNA5	2	0	1	0	0	0	1	0	0	0	0	0	0
KIAA1539	2	0	1	0	0	0	1	0	0	0	0	0	0
KIAA1257	2	0	1	0	0	0	1	0	0	0	0	0	0
ICOS	2	0	1	0	0	0	1	0	0	0	0	0	0
HSPA1A	2	0	1	0	0	0	1	0	0	0	0	0	0
HSF2	2	0	1	0	0	0	1	0	0	0	0	0	0
HPCAL4	2	0	1	0	0	0	1	0	0	0	0	0	0
HOOK1	2	0	1	0	0	0	1	0	0	0	0	0	0
HIST1H3F	2	0	1	0	0	0	1	0	0	0	0	0	0
FBXO4	2	0	1	0	0	0	1	0	0	0	0	0	0
FBXO21	2	0	1	0	0	0	1	0	0	0	0	0	0
FABP5	2	0	1	0	0	0	1	0	0	0	0	0	0
F12	2	0	1	0	0	0	1	0	0	0	0	0	0
EXOSC7	2	0	1	0	0	0	1	0	0	0	0	0	0
EIF3E	2	0	1	0	0	0	1	0	0	0	0	0	0
EID1	2	0	1	0	0	0	1	0	0	0	0	0	0
EBAG9	2	0	1	0	0	0	1	0	0	0	0	0	0
DYRK2	2	0	1	0	0	0	1	0	0	0	0	0	0
DOCK5	2	0	1	0	0	0	1	0	0	0	0	0	0
DNAJC19	2	0	1	0	0	0	1	0	0	0	0	0	0
CRTAM	2	0	1	0	0	0	1	0	0	0	0	0	0
CR1	2	0	1	0	0	0	1	0	0	0	0	0	0
CPNE7	2	0	1	0	0	0	1	0	0	0	0	0	0
COTL1	2	0	1	0	0	0	1	0	0	0	0	0	0
CLYBL	2	0	1	0	0	0	1	0	0	0	0	0	0
CENPH	2	0	1	0	0	0	1	0	0	0	0	0	0
CDR2L	2	0	1	0	0	0	1	0	0	0	0	0	0
CD93	2	0	1	0	0	0	1	0	0	0	0	0	0
CA6	2	0	1	0	0	0	1	0	0	0	0	0	0
C6orf25	2	0	1	0	0	0	1	0	0	0	0	0	0
C3orf26	2	0	1	0	0	0	1	0	0	0	0	0	0
C21orf119	2	0	1	0	0	0	1	0	0	0	0	0	0
C20orf7	2	0	1	0	0	0	1	0	0	0	0	0	0
C17orf48	2	0	1	0	0	0	1	0	0	0	0	0	0
C14orf126	2	0	1	0	0	0	1	0	0	0	0	0	0
C12orf23	2	0	1	0	0	0	1	0	0	0	0	0	0
BRIX1	2	0	1	0	0	0	1	0	0	0	0	0	0
BPI	2	0	1	0	0	0	1	0	0	0	0	0	0
BM458245	2	0	1	0	0	0	1	0	0	0	0	0	0
BEX2	2	0	1	0	0	0	1	0	0	0	0	0	0
BCL3	2	0	1	0	0	0	1	0	0	0	0	0	0
BCKDHB	2	0	1	0	0	0	1	0	0	0	0	0	0
BC031957	2	0	1	0	0	0	1	0	0	0	0	0	0
BC015133	2	0	1	0	0	0	1	0	0	0	0	0	0
BBS2	2	0	1	0	0	0	1	0	0	0	0	0	0
ATIC	2	0	1	0	0	0	1	0	0	0	0	0	0
ARV1	2	0	1	0	0	0	1	0	0	0	0	0	0
ARHGEF5L	2	0	1	0	0	0	1	0	0	0	0	0	0
ANKRD18A	2	0	1	0	0	0	1	0	0	0	0	0	0
ALS2CR4	2	0	1	0	0	0	1	0	0	0	0	0	0
AF161365	2	0	1	0	0	0	1	0	0	0	0	0	0
AF161353	2	0	1	0	0	0	1	0	0	0	0	0	0
AF064804	2	0	1	0	0	0	1	0	0	0	0	0	0
ACYP1	2	0	1	0	0	0	1	0	0	0	0	0	0
A_32_P75867	2	0	1	0	0	0	1	0	0	0	0	0	0
A_32_P179205	2	0	1	0	0	0	1	0	0	0	0	0	0
A_32_P142625	2	0	1	0	0	0	1	0	0	0	0	0	0
A_32_P10165	2	0	1	0	0	0	1	0	0	0	0	0	0
A_24_P84698	2	0	1	0	0	0	1	0	0	0	0	0	0
A_24_P750636	2	0	1	0	0	0	1	0	0	0	0	0	0
A_24_P417757	2	0	1	0	0	0	1	0	0	0	0	0	0
A_24_P41339	2	0	1	0	0	0	1	0	0	0	0	0	0
A_24_P409750	2	0	1	0	0	0	1	0	0	0	0	0	0
A_24_P367063	2	0	1	0	0	0	1	0	0	0	0	0	0
A_24_P144383	2	0	1	0	0	0	1	0	0	0	0	0	0
A_23_P399604	2	0	1	0	0	0	1	0	0	0	0	0	0
CSNK1D	2	1	0	0	0	0	1	0	0	0	0	0	0
SFXN4	2	0	1	1	0	0	0	0	0	0	0	0	0
OTP	2	0	1	1	0	0	0	0	0	0	0	0	0
NPCDR1	2	0	1	1	0	0	0	0	0	0	0	0	0
LOC146336	2	0	1	1	0	0	0	0	0	0	0	0	0
B3GNT6	2	0	1	1	0	0	0	0	0	0	0	0	0
AK021664	2	0	1	1	0	0	0	0	0	0	0	0	0
A_32_P68773	2	0	1	1	0	0	0	0	0	0	0	0	0
A_24_P920081	2	0	1	1	0	0	0	0	0	0	0	0	0
A_23_P21862	2	0	1	1	0	0	0	0	0	0	0	0	0
CRY2	2	1	1	0	0	0	0	0	0	0	0	0	0
ZNF746	1	0	0	0	0	0	0	0	0	0	0	0	1
ZNF589	1	0	0	0	0	0	0	0	0	0	0	0	1
ZNF414	1	0	0	0	0	0	0	0	0	0	0	0	1
ZGPAT	1	0	0	0	0	0	0	0	0	0	0	0	1
YKT6	1	0	0	0	0	0	0	0	0	0	0	0	1
WDR8	1	0	0	0	0	0	0	0	0	0	0	0	1
WASH1	1	0	0	0	0	0	0	0	0	0	0	0	1
UBA52	1	0	0	0	0	0	0	0	0	0	0	0	1
TMUB2	1	0	0	0	0	0	0	0	0	0	0	0	1
TMEM69	1	0	0	0	0	0	0	0	0	0	0	0	1
TBC1D20	1	0	0	0	0	0	0	0	0	0	0	0	1
TAGAP	1	0	0	0	0	0	0	0	0	0	0	0	1
STARD3	1	0	0	0	0	0	0	0	0	0	0	0	1
SLC37A1	1	0	0	0	0	0	0	0	0	0	0	0	1
SLC35C2	1	0	0	0	0	0	0	0	0	0	0	0	1
SLC25A19	1	0	0	0	0	0	0	0	0	0	0	0	1
SCAP	1	0	0	0	0	0	0	0	0	0	0	0	1
S74116	1	0	0	0	0	0	0	0	0	0	0	0	1
RBM5	1	0	0	0	0	0	0	0	0	0	0	0	1
RAF1	1	0	0	0	0	0	0	0	0	0	0	0	1
PQBP1	1	0	0	0	0	0	0	0	0	0	0	0	1
NXF1	1	0	0	0	0	0	0	0	0	0	0	0	1
NUDT10	1	0	0	0	0	0	0	0	0	0	0	0	1
M14087	1	0	0	0	0	0	0	0	0	0	0	0	1
LRTOMT	1	0	0	0	0	0	0	0	0	0	0	0	1
LOC257358	1	0	0	0	0	0	0	0	0	0	0	0	1
HSH2D	1	0	0	0	0	0	0	0	0	0	0	0	1
HLA-E	1	0	0	0	0	0	0	0	0	0	0	0	1
ENST00000376793	1	0	0	0	0	0	0	0	0	0	0	0	1
DPEP2	1	0	0	0	0	0	0	0	0	0	0	0	1
CR603982	1	0	0	0	0	0	0	0	0	0	0	0	1
CIRBP	1	0	0	0	0	0	0	0	0	0	0	0	1
CCDC49	1	0	0	0	0	0	0	0	0	0	0	0	1
C20orf43	1	0	0	0	0	0	0	0	0	0	0	0	1
C16orf53	1	0	0	0	0	0	0	0	0	0	0	0	1
BAT5	1	0	0	0	0	0	0	0	0	0	0	0	1
BANP	1	0	0	0	0	0	0	0	0	0	0	0	1
ANKZF1	1	0	0	0	0	0	0	0	0	0	0	0	1
AGAP8	1	0	0	0	0	0	0	0	0	0	0	0	1
A_24_P859124	1	0	0	0	0	0	0	0	0	0	0	0	1
A_24_P539275	1	0	0	0	0	0	0	0	0	0	0	0	1
A_24_P332902	1	0	0	0	0	0	0	0	0	0	0	0	1
A_24_P204414	1	0	0	0	0	0	0	0	0	0	0	0	1
A_24_P101771	1	0	0	0	0	0	0	0	0	0	0	0	1
A_23_P125109	1	0	0	0	0	0	0	0	0	0	0	0	1
LONRF3	1	0	0	0	0	0	0	0	0	0	0	1	0
DBP	1	0	0	0	0	0	0	0	0	0	0	1	0
TSPAN14	1	0	0	0	0	0	0	0	0	0	1	0	0
TAF8	1	0	0	0	0	0	0	0	0	0	1	0	0
NUDT16	1	0	0	0	0	0	0	0	0	0	1	0	0
NMUR1	1	0	0	0	0	0	0	0	0	0	1	0	0
LOC285812	1	0	0	0	0	0	0	0	0	0	1	0	0
KLRF1	1	0	0	0	0	0	0	0	0	0	1	0	0
KLRD1	1	0	0	0	0	0	0	0	0	0	1	0	0
hCG_2022304	1	0	0	0	0	0	0	0	0	0	1	0	0
GFOD1	1	0	0	0	0	0	0	0	0	0	1	0	0
GDF11	1	0	0	0	0	0	0	0	0	0	1	0	0
FNIP2	1	0	0	0	0	0	0	0	0	0	1	0	0
CCT6B	1	0	0	0	0	0	0	0	0	0	1	0	0
ABI2	1	0	0	0	0	0	0	0	0	0	1	0	0
TRIM13	1	0	0	0	0	0	0	0	0	1	0	0	0
TMEM79	1	0	0	0	0	0	0	0	0	1	0	0	0
SLC24A6	1	0	0	0	0	0	0	0	0	1	0	0	0
PPP2R2B	1	0	0	0	0	0	0	0	0	1	0	0	0
NUDT3	1	0	0	0	0	0	0	0	0	1	0	0	0
MYBL1	1	0	0	0	0	0	0	0	0	1	0	0	0
KCNQ1OT1	1	0	0	0	0	0	0	0	0	1	0	0	0
FGFBP2	1	0	0	0	0	0	0	0	0	1	0	0	0
EIF4E2	1	0	0	0	0	0	0	0	0	1	0	0	0
CR609948	1	0	0	0	0	0	0	0	0	1	0	0	0
C19orf25	1	0	0	0	0	0	0	0	0	1	0	0	0
ZBTB4	1	0	0	0	0	0	0	0	1	0	0	0	0
ZYX	1	0	0	0	0	0	0	1	0	0	0	0	0
ZYG11B	1	0	0	0	0	0	0	1	0	0	0	0	0
ZNF568	1	0	0	0	0	0	0	1	0	0	0	0	0
ZNF544	1	0	0	0	0	0	0	1	0	0	0	0	0
ZNF467	1	0	0	0	0	0	0	1	0	0	0	0	0
ZNF416	1	0	0	0	0	0	0	1	0	0	0	0	0
ZMYND15	1	0	0	0	0	0	0	1	0	0	0	0	0
ZFP82	1	0	0	0	0	0	0	1	0	0	0	0	0
ZDHHC23	1	0	0	0	0	0	0	1	0	0	0	0	0
ZDHHC11	1	0	0	0	0	0	0	1	0	0	0	0	0
ZBTB5	1	0	0	0	0	0	0	1	0	0	0	0	0
ZBTB24	1	0	0	0	0	0	0	1	0	0	0	0	0
XPNPEP2	1	0	0	0	0	0	0	1	0	0	0	0	0
WDR59	1	0	0	0	0	0	0	1	0	0	0	0	0
WDR54	1	0	0	0	0	0	0	1	0	0	0	0	0
VWA5A	1	0	0	0	0	0	0	1	0	0	0	0	0
VEGFB	1	0	0	0	0	0	0	1	0	0	0	0	0
UTP23	1	0	0	0	0	0	0	1	0	0	0	0	0
USP10	1	0	0	0	0	0	0	1	0	0	0	0	0
URG4	1	0	0	0	0	0	0	1	0	0	0	0	0
UNQ5814	1	0	0	0	0	0	0	1	0	0	0	0	0
ULK3	1	0	0	0	0	0	0	1	0	0	0	0	0
UBE2D1	1	0	0	0	0	0	0	1	0	0	0	0	0
UBAP1	1	0	0	0	0	0	0	1	0	0	0	0	0
U09850	1	0	0	0	0	0	0	1	0	0	0	0	0
TXNRD1	1	0	0	0	0	0	0	1	0	0	0	0	0
TUBGCP5	1	0	0	0	0	0	0	1	0	0	0	0	0
TTC14	1	0	0	0	0	0	0	1	0	0	0	0	0
TSFM	1	0	0	0	0	0	0	1	0	0	0	0	0
TRMU	1	0	0	0	0	0	0	1	0	0	0	0	0
TRIT1	1	0	0	0	0	0	0	1	0	0	0	0	0
TRIM32	1	0	0	0	0	0	0	1	0	0	0	0	0
TRIM21	1	0	0	0	0	0	0	1	0	0	0	0	0
TRBV5-4	1	0	0	0	0	0	0	1	0	0	0	0	0
TRAF2	1	0	0	0	0	0	0	1	0	0	0	0	0
TRAF1	1	0	0	0	0	0	0	1	0	0	0	0	0
TPM2	1	0	0	0	0	0	0	1	0	0	0	0	0
TPM1	1	0	0	0	0	0	0	1	0	0	0	0	0
TOP1P2	1	0	0	0	0	0	0	1	0	0	0	0	0
TNIK	1	0	0	0	0	0	0	1	0	0	0	0	0
TNFSF9	1	0	0	0	0	0	0	1	0	0	0	0	0
TNFRSF25	1	0	0	0	0	0	0	1	0	0	0	0	0
TMEM19	1	0	0	0	0	0	0	1	0	0	0	0	0
TMEM148	1	0	0	0	0	0	0	1	0	0	0	0	0
TMCC1	1	0	0	0	0	0	0	1	0	0	0	0	0
TM6SF1	1	0	0	0	0	0	0	1	0	0	0	0	0
TIMM9	1	0	0	0	0	0	0	1	0	0	0	0	0
THOC3	1	0	0	0	0	0	0	1	0	0	0	0	0
TGFBR3	1	0	0	0	0	0	0	1	0	0	0	0	0
TFDP1	1	0	0	0	0	0	0	1	0	0	0	0	0
TET2	1	0	0	0	0	0	0	1	0	0	0	0	0
TCEAL5	1	0	0	0	0	0	0	1	0	0	0	0	0
TBRG4	1	0	0	0	0	0	0	1	0	0	0	0	0
TARP	1	0	0	0	0	0	0	1	0	0	0	0	0
TARBP2	1	0	0	0	0	0	0	1	0	0	0	0	0
TADA2A	1	0	0	0	0	0	0	1	0	0	0	0	0
TACC1	1	0	0	0	0	0	0	1	0	0	0	0	0
SVIL	1	0	0	0	0	0	0	1	0	0	0	0	0
STEAP4	1	0	0	0	0	0	0	1	0	0	0	0	0
STC1	1	0	0	0	0	0	0	1	0	0	0	0	0
STAMBP	1	0	0	0	0	0	0	1	0	0	0	0	0
STAM2	1	0	0	0	0	0	0	1	0	0	0	0	0
SRPRB	1	0	0	0	0	0	0	1	0	0	0	0	0
SRGN	1	0	0	0	0	0	0	1	0	0	0	0	0
SRBD1	1	0	0	0	0	0	0	1	0	0	0	0	0
SPINK2	1	0	0	0	0	0	0	1	0	0	0	0	0
SPI1	1	0	0	0	0	0	0	1	0	0	0	0	0
SPAG16	1	0	0	0	0	0	0	1	0	0	0	0	0
SOX13	1	0	0	0	0	0	0	1	0	0	0	0	0
SNX27	1	0	0	0	0	0	0	1	0	0	0	0	0
SNORA70	1	0	0	0	0	0	0	1	0	0	0	0	0
SNAP23	1	0	0	0	0	0	0	1	0	0	0	0	0
SMYD4	1	0	0	0	0	0	0	1	0	0	0	0	0
SMPD3	1	0	0	0	0	0	0	1	0	0	0	0	0
SMAD3	1	0	0	0	0	0	0	1	0	0	0	0	0
SLCO3A1	1	0	0	0	0	0	0	1	0	0	0	0	0
SLC9A8	1	0	0	0	0	0	0	1	0	0	0	0	0
SLC4A7	1	0	0	0	0	0	0	1	0	0	0	0	0
SLC2A11	1	0	0	0	0	0	0	1	0	0	0	0	0
SLC25A26	1	0	0	0	0	0	0	1	0	0	0	0	0
SKAP2	1	0	0	0	0	0	0	1	0	0	0	0	0
SIRPB1	1	0	0	0	0	0	0	1	0	0	0	0	0
SHMT2	1	0	0	0	0	0	0	1	0	0	0	0	0
SH2D3A	1	0	0	0	0	0	0	1	0	0	0	0	0
SFTPA1	1	0	0	0	0	0	0	1	0	0	0	0	0
SEZ6L2	1	0	0	0	0	0	0	1	0	0	0	0	0
SETDB2	1	0	0	0	0	0	0	1	0	0	0	0	0
SETD6	1	0	0	0	0	0	0	1	0	0	0	0	0
SEMA7A	1	0	0	0	0	0	0	1	0	0	0	0	0
SEL1L3	1	0	0	0	0	0	0	1	0	0	0	0	0
SEC24D	1	0	0	0	0	0	0	1	0	0	0	0	0
SEC14L1	1	0	0	0	0	0	0	1	0	0	0	0	0
SARM1	1	0	0	0	0	0	0	1	0	0	0	0	0
SAMD4B	1	0	0	0	0	0	0	1	0	0	0	0	0
S1PR5	1	0	0	0	0	0	0	1	0	0	0	0	0
RXFP3	1	0	0	0	0	0	0	1	0	0	0	0	0
RUVBL1	1	0	0	0	0	0	0	1	0	0	0	0	0
RSL1D1	1	0	0	0	0	0	0	1	0	0	0	0	0
RSAD1	1	0	0	0	0	0	0	1	0	0	0	0	0
RRP1	1	0	0	0	0	0	0	1	0	0	0	0	0
RPLP0	1	0	0	0	0	0	0	1	0	0	0	0	0
RPL13	1	0	0	0	0	0	0	1	0	0	0	0	0
RNF41	1	0	0	0	0	0	0	1	0	0	0	0	0
RG9MTD3	1	0	0	0	0	0	0	1	0	0	0	0	0
RCCD1	1	0	0	0	0	0	0	1	0	0	0	0	0
RBP7	1	0	0	0	0	0	0	1	0	0	0	0	0
RBM47	1	0	0	0	0	0	0	1	0	0	0	0	0
RASSF2	1	0	0	0	0	0	0	1	0	0	0	0	0
RASGRP4	1	0	0	0	0	0	0	1	0	0	0	0	0
RAB3A	1	0	0	0	0	0	0	1	0	0	0	0	0
RAB36	1	0	0	0	0	0	0	1	0	0	0	0	0
RAB18	1	0	0	0	0	0	0	1	0	0	0	0	0
RAB15	1	0	0	0	0	0	0	1	0	0	0	0	0
QSOX2	1	0	0	0	0	0	0	1	0	0	0	0	0
PVRL1	1	0	0	0	0	0	0	1	0	0	0	0	0
PTEN	1	0	0	0	0	0	0	1	0	0	0	0	0
PSEN1	1	0	0	0	0	0	0	1	0	0	0	0	0
PRSS3	1	0	0	0	0	0	0	1	0	0	0	0	0
PRSS23	1	0	0	0	0	0	0	1	0	0	0	0	0
PRSS2	1	0	0	0	0	0	0	1	0	0	0	0	0
PRKDC	1	0	0	0	0	0	0	1	0	0	0	0	0
PRKACA	1	0	0	0	0	0	0	1	0	0	0	0	0
PRDM1	1	0	0	0	0	0	0	1	0	0	0	0	0
PPP6C	1	0	0	0	0	0	0	1	0	0	0	0	0
PPP2R5C	1	0	0	0	0	0	0	1	0	0	0	0	0
PPP1R3E	1	0	0	0	0	0	0	1	0	0	0	0	0
PPAN	1	0	0	0	0	0	0	1	0	0	0	0	0
POU6F1	1	0	0	0	0	0	0	1	0	0	0	0	0
POLR3H	1	0	0	0	0	0	0	1	0	0	0	0	0
POLR3E	1	0	0	0	0	0	0	1	0	0	0	0	0
POLD2	1	0	0	0	0	0	0	1	0	0	0	0	0
PNPLA2	1	0	0	0	0	0	0	1	0	0	0	0	0
PNN	1	0	0	0	0	0	0	1	0	0	0	0	0
PNMA3	1	0	0	0	0	0	0	1	0	0	0	0	0
PNKD	1	0	0	0	0	0	0	1	0	0	0	0	0
PMS2L5	1	0	0	0	0	0	0	1	0	0	0	0	0
PMS2L3	1	0	0	0	0	0	0	1	0	0	0	0	0
PMS2L2	1	0	0	0	0	0	0	1	0	0	0	0	0
PMS2L1	1	0	0	0	0	0	0	1	0	0	0	0	0
PLXNC1	1	0	0	0	0	0	0	1	0	0	0	0	0
PLTP	1	0	0	0	0	0	0	1	0	0	0	0	0
PLCG1	1	0	0	0	0	0	0	1	0	0	0	0	0
PLA2G7	1	0	0	0	0	0	0	1	0	0	0	0	0
PIK3AP1	1	0	0	0	0	0	0	1	0	0	0	0	0
PIH1D1	1	0	0	0	0	0	0	1	0	0	0	0	0
PHF8	1	0	0	0	0	0	0	1	0	0	0	0	0
PHF2	1	0	0	0	0	0	0	1	0	0	0	0	0
PGRMC1	1	0	0	0	0	0	0	1	0	0	0	0	0
PGCP	1	0	0	0	0	0	0	1	0	0	0	0	0
PELI1	1	0	0	0	0	0	0	1	0	0	0	0	0
PDZD8	1	0	0	0	0	0	0	1	0	0	0	0	0
PDLIM5	1	0	0	0	0	0	0	1	0	0	0	0	0
PDE9A	1	0	0	0	0	0	0	1	0	0	0	0	0
PDE4B	1	0	0	0	0	0	0	1	0	0	0	0	0
PDCD2L	1	0	0	0	0	0	0	1	0	0	0	0	0
PCNXL3	1	0	0	0	0	0	0	1	0	0	0	0	0
PAX7	1	0	0	0	0	0	0	1	0	0	0	0	0
PATZ1	1	0	0	0	0	0	0	1	0	0	0	0	0
PATL1	1	0	0	0	0	0	0	1	0	0	0	0	0
PAPOLA	1	0	0	0	0	0	0	1	0	0	0	0	0
PALLD	1	0	0	0	0	0	0	1	0	0	0	0	0
PACS2	1	0	0	0	0	0	0	1	0	0	0	0	0
P4HTM	1	0	0	0	0	0	0	1	0	0	0	0	0
P4HA2	1	0	0	0	0	0	0	1	0	0	0	0	0
OSBPL11	1	0	0	0	0	0	0	1	0	0	0	0	0
ORAI2	1	0	0	0	0	0	0	1	0	0	0	0	0
OR6Y1	1	0	0	0	0	0	0	1	0	0	0	0	0
OR6W1P	1	0	0	0	0	0	0	1	0	0	0	0	0
OR2A25	1	0	0	0	0	0	0	1	0	0	0	0	0
OR10H2	1	0	0	0	0	0	0	1	0	0	0	0	0
OPRK1	1	0	0	0	0	0	0	1	0	0	0	0	0
NVL	1	0	0	0	0	0	0	1	0	0	0	0	0
NUP210	1	0	0	0	0	0	0	1	0	0	0	0	0
NUP160	1	0	0	0	0	0	0	1	0	0	0	0	0
NUMB	1	0	0	0	0	0	0	1	0	0	0	0	0
NSUN5C	1	0	0	0	0	0	0	1	0	0	0	0	0
NR2C2AP	1	0	0	0	0	0	0	1	0	0	0	0	0
NPTN	1	0	0	0	0	0	0	1	0	0	0	0	0
NOV	1	0	0	0	0	0	0	1	0	0	0	0	0
NOL9	1	0	0	0	0	0	0	1	0	0	0	0	0
NOL7	1	0	0	0	0	0	0	1	0	0	0	0	0
NLE1	1	0	0	0	0	0	0	1	0	0	0	0	0
NKG7	1	0	0	0	0	0	0	1	0	0	0	0	0
NHLRC3	1	0	0	0	0	0	0	1	0	0	0	0	0
NEFM	1	0	0	0	0	0	0	1	0	0	0	0	0
NCRNA00181	1	0	0	0	0	0	0	1	0	0	0	0	0
NCRNA00086	1	0	0	0	0	0	0	1	0	0	0	0	0
NAT6	1	0	0	0	0	0	0	1	0	0	0	0	0
N4BP3	1	0	0	0	0	0	0	1	0	0	0	0	0
N4BP1	1	0	0	0	0	0	0	1	0	0	0	0	0
MYO9B	1	0	0	0	0	0	0	1	0	0	0	0	0
MYH3	1	0	0	0	0	0	0	1	0	0	0	0	0
MUTYH	1	0	0	0	0	0	0	1	0	0	0	0	0
MTMR15	1	0	0	0	0	0	0	1	0	0	0	0	0
MSTP2	1	0	0	0	0	0	0	1	0	0	0	0	0
MSI1	1	0	0	0	0	0	0	1	0	0	0	0	0
MRPS9	1	0	0	0	0	0	0	1	0	0	0	0	0
MLLT10	1	0	0	0	0	0	0	1	0	0	0	0	0
MKLN1	1	0	0	0	0	0	0	1	0	0	0	0	0
MID1IP1	1	0	0	0	0	0	0	1	0	0	0	0	0
MIAT	1	0	0	0	0	0	0	1	0	0	0	0	0
MEI1	1	0	0	0	0	0	0	1	0	0	0	0	0
MECOM	1	0	0	0	0	0	0	1	0	0	0	0	0
MCOLN2	1	0	0	0	0	0	0	1	0	0	0	0	0
MAT2A	1	0	0	0	0	0	0	1	0	0	0	0	0
MARK2	1	0	0	0	0	0	0	1	0	0	0	0	0
MARCKSL1	1	0	0	0	0	0	0	1	0	0	0	0	0
MAPK12	1	0	0	0	0	0	0	1	0	0	0	0	0
MAP6D1	1	0	0	0	0	0	0	1	0	0	0	0	0
MAP4K4	1	0	0	0	0	0	0	1	0	0	0	0	0
MAN2C1	1	0	0	0	0	0	0	1	0	0	0	0	0
MAMSTR	1	0	0	0	0	0	0	1	0	0	0	0	0
MAGED4B	1	0	0	0	0	0	0	1	0	0	0	0	0
LYSMD4	1	0	0	0	0	0	0	1	0	0	0	0	0
LY9	1	0	0	0	0	0	0	1	0	0	0	0	0
LTBP3	1	0	0	0	0	0	0	1	0	0	0	0	0
LTB	1	0	0	0	0	0	0	1	0	0	0	0	0
LRRC61	1	0	0	0	0	0	0	1	0	0	0	0	0
LRDD	1	0	0	0	0	0	0	1	0	0	0	0	0
LRCH3	1	0	0	0	0	0	0	1	0	0	0	0	0
LONP1	1	0	0	0	0	0	0	1	0	0	0	0	0
LOC93622	1	0	0	0	0	0	0	1	0	0	0	0	0
LOC90499	1	0	0	0	0	0	0	1	0	0	0	0	0
LOC730092	1	0	0	0	0	0	0	1	0	0	0	0	0
LOC653113	1	0	0	0	0	0	0	1	0	0	0	0	0
LOC440311	1	0	0	0	0	0	0	1	0	0	0	0	0
LOC389834	1	0	0	0	0	0	0	1	0	0	0	0	0
LOC349196	1	0	0	0	0	0	0	1	0	0	0	0	0
LOC348926	1	0	0	0	0	0	0	1	0	0	0	0	0
LOC284837	1	0	0	0	0	0	0	1	0	0	0	0	0
LOC253039	1	0	0	0	0	0	0	1	0	0	0	0	0
LOC152024	1	0	0	0	0	0	0	1	0	0	0	0	0
LOC100288755	1	0	0	0	0	0	0	1	0	0	0	0	0
LOC100131662	1	0	0	0	0	0	0	1	0	0	0	0	0
LOC100129196	1	0	0	0	0	0	0	1	0	0	0	0	0
LOC100128460	1	0	0	0	0	0	0	1	0	0	0	0	0
LMTK2	1	0	0	0	0	0	0	1	0	0	0	0	0
LMOD1	1	0	0	0	0	0	0	1	0	0	0	0	0
LIG1	1	0	0	0	0	0	0	1	0	0	0	0	0
LHFPL3	1	0	0	0	0	0	0	1	0	0	0	0	0
LGALS2	1	0	0	0	0	0	0	1	0	0	0	0	0
LETM2	1	0	0	0	0	0	0	1	0	0	0	0	0
LAT	1	0	0	0	0	0	0	1	0	0	0	0	0
LARS	1	0	0	0	0	0	0	1	0	0	0	0	0
KLHDC9	1	0	0	0	0	0	0	1	0	0	0	0	0
KLF3	1	0	0	0	0	0	0	1	0	0	0	0	0
KIT	1	0	0	0	0	0	0	1	0	0	0	0	0
KIF19	1	0	0	0	0	0	0	1	0	0	0	0	0
KIAA1919	1	0	0	0	0	0	0	1	0	0	0	0	0
KIAA1529	1	0	0	0	0	0	0	1	0	0	0	0	0
KIAA0556	1	0	0	0	0	0	0	1	0	0	0	0	0
KIAA0513	1	0	0	0	0	0	0	1	0	0	0	0	0
KDM6B	1	0	0	0	0	0	0	1	0	0	0	0	0
KDM5B	1	0	0	0	0	0	0	1	0	0	0	0	0
KCNN4	1	0	0	0	0	0	0	1	0	0	0	0	0
KCNJ10	1	0	0	0	0	0	0	1	0	0	0	0	0
ITPR3	1	0	0	0	0	0	0	1	0	0	0	0	0
ITM2C	1	0	0	0	0	0	0	1	0	0	0	0	0
INSL3	1	0	0	0	0	0	0	1	0	0	0	0	0
INPP4B	1	0	0	0	0	0	0	1	0	0	0	0	0
INHBE	1	0	0	0	0	0	0	1	0	0	0	0	0
ING5	1	0	0	0	0	0	0	1	0	0	0	0	0
ILF3	1	0	0	0	0	0	0	1	0	0	0	0	0
IL6	1	0	0	0	0	0	0	1	0	0	0	0	0
IL27RA	1	0	0	0	0	0	0	1	0	0	0	0	0
IL18R1	1	0	0	0	0	0	0	1	0	0	0	0	0
IKZF2	1	0	0	0	0	0	0	1	0	0	0	0	0
IGSF6	1	0	0	0	0	0	0	1	0	0	0	0	0
IGHM	1	0	0	0	0	0	0	1	0	0	0	0	0
IGFBP2	1	0	0	0	0	0	0	1	0	0	0	0	0
ICT1	1	0	0	0	0	0	0	1	0	0	0	0	0
HTR3A	1	0	0	0	0	0	0	1	0	0	0	0	0
HOOK2	1	0	0	0	0	0	0	1	0	0	0	0	0
HNRNPH1	1	0	0	0	0	0	0	1	0	0	0	0	0
HLA-DQA1	1	0	0	0	0	0	0	1	0	0	0	0	0
HLA-DOB	1	0	0	0	0	0	0	1	0	0	0	0	0
HIP1R	1	0	0	0	0	0	0	1	0	0	0	0	0
HIC2	1	0	0	0	0	0	0	1	0	0	0	0	0
HEMK1	1	0	0	0	0	0	0	1	0	0	0	0	0
HCCS	1	0	0	0	0	0	0	1	0	0	0	0	0
H19	1	0	0	0	0	0	0	1	0	0	0	0	0
GSDMB	1	0	0	0	0	0	0	1	0	0	0	0	0
GPRC5D	1	0	0	0	0	0	0	1	0	0	0	0	0
GPR56	1	0	0	0	0	0	0	1	0	0	0	0	0
GPR174	1	0	0	0	0	0	0	1	0	0	0	0	0
GPR142	1	0	0	0	0	0	0	1	0	0	0	0	0
GPR132	1	0	0	0	0	0	0	1	0	0	0	0	0
GPR109A	1	0	0	0	0	0	0	1	0	0	0	0	0
GNLY	1	0	0	0	0	0	0	1	0	0	0	0	0
GBP1	1	0	0	0	0	0	0	1	0	0	0	0	0
GATS	1	0	0	0	0	0	0	1	0	0	0	0	0
GATAD2B	1	0	0	0	0	0	0	1	0	0	0	0	0
GALNT10	1	0	0	0	0	0	0	1	0	0	0	0	0
GAL3ST2	1	0	0	0	0	0	0	1	0	0	0	0	0
FXYD2	1	0	0	0	0	0	0	1	0	0	0	0	0
FRY	1	0	0	0	0	0	0	1	0	0	0	0	0
FLOT2	1	0	0	0	0	0	0	1	0	0	0	0	0
FLJ36000	1	0	0	0	0	0	0	1	0	0	0	0	0
FLJ14107	1	0	0	0	0	0	0	1	0	0	0	0	0
FHL3	1	0	0	0	0	0	0	1	0	0	0	0	0
FCRL5	1	0	0	0	0	0	0	1	0	0	0	0	0
FCRL2	1	0	0	0	0	0	0	1	0	0	0	0	0
FCRL1	1	0	0	0	0	0	0	1	0	0	0	0	0
FCER1G	1	0	0	0	0	0	0	1	0	0	0	0	0
FCAR	1	0	0	0	0	0	0	1	0	0	0	0	0
FBXO8	1	0	0	0	0	0	0	1	0	0	0	0	0
FBXO31	1	0	0	0	0	0	0	1	0	0	0	0	0
FBL	1	0	0	0	0	0	0	1	0	0	0	0	0
FAM58A	1	0	0	0	0	0	0	1	0	0	0	0	0
FAM181B	1	0	0	0	0	0	0	1	0	0	0	0	0
F2RL1	1	0	0	0	0	0	0	1	0	0	0	0	0
F2R	1	0	0	0	0	0	0	1	0	0	0	0	0
EXOSC5	1	0	0	0	0	0	0	1	0	0	0	0	0
EVL	1	0	0	0	0	0	0	1	0	0	0	0	0
ETV7	1	0	0	0	0	0	0	1	0	0	0	0	0
ETS1	1	0	0	0	0	0	0	1	0	0	0	0	0
ERBB3	1	0	0	0	0	0	0	1	0	0	0	0	0
EPSTI1	1	0	0	0	0	0	0	1	0	0	0	0	0
EPHB4	1	0	0	0	0	0	0	1	0	0	0	0	0
EPAS1	1	0	0	0	0	0	0	1	0	0	0	0	0
ENST00000450802	1	0	0	0	0	0	0	1	0	0	0	0	0
ENST00000437253	1	0	0	0	0	0	0	1	0	0	0	0	0
ENST00000427835	1	0	0	0	0	0	0	1	0	0	0	0	0
ENST00000399198	1	0	0	0	0	0	0	1	0	0	0	0	0
ENOSF1	1	0	0	0	0	0	0	1	0	0	0	0	0
EIF4EBP2	1	0	0	0	0	0	0	1	0	0	0	0	0
EIF2B5	1	0	0	0	0	0	0	1	0	0	0	0	0
EIF2B3	1	0	0	0	0	0	0	1	0	0	0	0	0
DUSP3	1	0	0	0	0	0	0	1	0	0	0	0	0
DQX1	1	0	0	0	0	0	0	1	0	0	0	0	0
DPY19L3	1	0	0	0	0	0	0	1	0	0	0	0	0
DNAJC21	1	0	0	0	0	0	0	1	0	0	0	0	0
DNAJB12	1	0	0	0	0	0	0	1	0	0	0	0	0
DKFZp547G183	1	0	0	0	0	0	0	1	0	0	0	0	0
DGKH	1	0	0	0	0	0	0	1	0	0	0	0	0
DET1	1	0	0	0	0	0	0	1	0	0	0	0	0
2001-12-01	1	0	0	0	0	0	0	1	0	0	0	0	0
DCT	1	0	0	0	0	0	0	1	0	0	0	0	0
D2HGDH	1	0	0	0	0	0	0	1	0	0	0	0	0
CYP2R1	1	0	0	0	0	0	0	1	0	0	0	0	0
CYP24A1	1	0	0	0	0	0	0	1	0	0	0	0	0
CYB5A	1	0	0	0	0	0	0	1	0	0	0	0	0
CRK	1	0	0	0	0	0	0	1	0	0	0	0	0
CRISP2	1	0	0	0	0	0	0	1	0	0	0	0	0
CR622342	1	0	0	0	0	0	0	1	0	0	0	0	0
CR621148	1	0	0	0	0	0	0	1	0	0	0	0	0
CR619760	1	0	0	0	0	0	0	1	0	0	0	0	0
CR617352	1	0	0	0	0	0	0	1	0	0	0	0	0
CR613944	1	0	0	0	0	0	0	1	0	0	0	0	0
CR610205	1	0	0	0	0	0	0	1	0	0	0	0	0
CR608907	1	0	0	0	0	0	0	1	0	0	0	0	0
CR603904	1	0	0	0	0	0	0	1	0	0	0	0	0
CR596746	1	0	0	0	0	0	0	1	0	0	0	0	0
CNPY2	1	0	0	0	0	0	0	1	0	0	0	0	0
CN414940	1	0	0	0	0	0	0	1	0	0	0	0	0
CMTM1	1	0	0	0	0	0	0	1	0	0	0	0	0
CMKLR1	1	0	0	0	0	0	0	1	0	0	0	0	0
CLEC10A	1	0	0	0	0	0	0	1	0	0	0	0	0
CHRM1	1	0	0	0	0	0	0	1	0	0	0	0	0
CES1	1	0	0	0	0	0	0	1	0	0	0	0	0
CEP78	1	0	0	0	0	0	0	1	0	0	0	0	0
CEACAM8	1	0	0	0	0	0	0	1	0	0	0	0	0
CDKL5	1	0	0	0	0	0	0	1	0	0	0	0	0
CD79B	1	0	0	0	0	0	0	1	0	0	0	0	0
CD6	1	0	0	0	0	0	0	1	0	0	0	0	0
CD55	1	0	0	0	0	0	0	1	0	0	0	0	0
CD518214	1	0	0	0	0	0	0	1	0	0	0	0	0
CD300A	1	0	0	0	0	0	0	1	0	0	0	0	0
CD274	1	0	0	0	0	0	0	1	0	0	0	0	0
CCDC84	1	0	0	0	0	0	0	1	0	0	0	0	0
CCDC22	1	0	0	0	0	0	0	1	0	0	0	0	0
CCDC107	1	0	0	0	0	0	0	1	0	0	0	0	0
CARKD	1	0	0	0	0	0	0	1	0	0	0	0	0
CAMK2G	1	0	0	0	0	0	0	1	0	0	0	0	0
CALML4	1	0	0	0	0	0	0	1	0	0	0	0	0
CACNA2D2	1	0	0	0	0	0	0	1	0	0	0	0	0
C8orf73	1	0	0	0	0	0	0	1	0	0	0	0	0
C4orf21	1	0	0	0	0	0	0	1	0	0	0	0	0
C3orf59	1	0	0	0	0	0	0	1	0	0	0	0	0
C21orf122	1	0	0	0	0	0	0	1	0	0	0	0	0
C20orf12	1	0	0	0	0	0	0	1	0	0	0	0	0
C1QTNF6	1	0	0	0	0	0	0	1	0	0	0	0	0
C1orf186	1	0	0	0	0	0	0	1	0	0	0	0	0
C18orf55	1	0	0	0	0	0	0	1	0	0	0	0	0
C17orf79	1	0	0	0	0	0	0	1	0	0	0	0	0
C17orf73	1	0	0	0	0	0	0	1	0	0	0	0	0
C16orf75	1	0	0	0	0	0	0	1	0	0	0	0	0
C16orf67	1	0	0	0	0	0	0	1	0	0	0	0	0
C12orf35	1	0	0	0	0	0	0	1	0	0	0	0	0
C11orf82	1	0	0	0	0	0	0	1	0	0	0	0	0
C10orf114	1	0	0	0	0	0	0	1	0	0	0	0	0
BX538256	1	0	0	0	0	0	0	1	0	0	0	0	0
BX100298	1	0	0	0	0	0	0	1	0	0	0	0	0
BU164445	1	0	0	0	0	0	0	1	0	0	0	0	0
BQ948285	1	0	0	0	0	0	0	1	0	0	0	0	0
BQ072652	1	0	0	0	0	0	0	1	0	0	0	0	0
BPHL	1	0	0	0	0	0	0	1	0	0	0	0	0
BOD1L	1	0	0	0	0	0	0	1	0	0	0	0	0
BLMH	1	0	0	0	0	0	0	1	0	0	0	0	0
BIN1	1	0	0	0	0	0	0	1	0	0	0	0	0
BG654772	1	0	0	0	0	0	0	1	0	0	0	0	0
BG187898	1	0	0	0	0	0	0	1	0	0	0	0	0
BG184978	1	0	0	0	0	0	0	1	0	0	0	0	0
BCOR	1	0	0	0	0	0	0	1	0	0	0	0	0
BCAN	1	0	0	0	0	0	0	1	0	0	0	0	0
BC137009	1	0	0	0	0	0	0	1	0	0	0	0	0
BC071732	1	0	0	0	0	0	0	1	0	0	0	0	0
BC041996	1	0	0	0	0	0	0	1	0	0	0	0	0
BC032042	1	0	0	0	0	0	0	1	0	0	0	0	0
BC031316	1	0	0	0	0	0	0	1	0	0	0	0	0
BC018676	1	0	0	0	0	0	0	1	0	0	0	0	0
BC015216	1	0	0	0	0	0	0	1	0	0	0	0	0
BC012036	1	0	0	0	0	0	0	1	0	0	0	0	0
B3GAT1	1	0	0	0	0	0	0	1	0	0	0	0	0
AX775927	1	0	0	0	0	0	0	1	0	0	0	0	0
AX721277	1	0	0	0	0	0	0	1	0	0	0	0	0
AW977527	1	0	0	0	0	0	0	1	0	0	0	0	0
AW589254	1	0	0	0	0	0	0	1	0	0	0	0	0
ATOH8	1	0	0	0	0	0	0	1	0	0	0	0	0
ATF6	1	0	0	0	0	0	0	1	0	0	0	0	0
ASXL1	1	0	0	0	0	0	0	1	0	0	0	0	0
ARHGEF10	1	0	0	0	0	0	0	1	0	0	0	0	0
APOBEC3A	1	0	0	0	0	0	0	1	0	0	0	0	0
APBA2	1	0	0	0	0	0	0	1	0	0	0	0	0
AP1M2	1	0	0	0	0	0	0	1	0	0	0	0	0
ANO9	1	0	0	0	0	0	0	1	0	0	0	0	0
ALDH1A1	1	0	0	0	0	0	0	1	0	0	0	0	0
AL832451	1	0	0	0	0	0	0	1	0	0	0	0	0
AL355688	1	0	0	0	0	0	0	1	0	0	0	0	0
AL137668	1	0	0	0	0	0	0	1	0	0	0	0	0
AKIRIN2	1	0	0	0	0	0	0	1	0	0	0	0	0
AKAP11	1	0	0	0	0	0	0	1	0	0	0	0	0
AK123333	1	0	0	0	0	0	0	1	0	0	0	0	0
AK1	1	0	0	0	0	0	0	1	0	0	0	0	0
AK095453	1	0	0	0	0	0	0	1	0	0	0	0	0
AK091794	1	0	0	0	0	0	0	1	0	0	0	0	0
AK057625	1	0	0	0	0	0	0	1	0	0	0	0	0
AK056664	1	0	0	0	0	0	0	1	0	0	0	0	0
AK055214	1	0	0	0	0	0	0	1	0	0	0	0	0
AK027091	1	0	0	0	0	0	0	1	0	0	0	0	0
AK026267	1	0	0	0	0	0	0	1	0	0	0	0	0
AK022390	1	0	0	0	0	0	0	1	0	0	0	0	0
AK022297	1	0	0	0	0	0	0	1	0	0	0	0	0
AK021606	1	0	0	0	0	0	0	1	0	0	0	0	0
AIFM2	1	0	0	0	0	0	0	1	0	0	0	0	0
AI525856	1	0	0	0	0	0	0	1	0	0	0	0	0
AI367654	1	0	0	0	0	0	0	1	0	0	0	0	0
ADSL	1	0	0	0	0	0	0	1	0	0	0	0	0
ACSL4	1	0	0	0	0	0	0	1	0	0	0	0	0
ACCS	1	0	0	0	0	0	0	1	0	0	0	0	0
ACAP2	1	0	0	0	0	0	0	1	0	0	0	0	0
ACAD11	1	0	0	0	0	0	0	1	0	0	0	0	0
ABCA17P	1	0	0	0	0	0	0	1	0	0	0	0	0
AARS2	1	0	0	0	0	0	0	1	0	0	0	0	0
AARS	1	0	0	0	0	0	0	1	0	0	0	0	0
A_32_P92117	1	0	0	0	0	0	0	1	0	0	0	0	0
A_32_P91773	1	0	0	0	0	0	0	1	0	0	0	0	0
A_32_P71585	1	0	0	0	0	0	0	1	0	0	0	0	0
A_32_P63426	1	0	0	0	0	0	0	1	0	0	0	0	0
A_32_P61522	1	0	0	0	0	0	0	1	0	0	0	0	0
A_32_P55344	1	0	0	0	0	0	0	1	0	0	0	0	0
A_32_P49284	1	0	0	0	0	0	0	1	0	0	0	0	0
A_32_P4349	1	0	0	0	0	0	0	1	0	0	0	0	0
A_32_P35246	1	0	0	0	0	0	0	1	0	0	0	0	0
A_32_P327750	1	0	0	0	0	0	0	1	0	0	0	0	0
A_32_P30898	1	0	0	0	0	0	0	1	0	0	0	0	0
A_32_P30075	1	0	0	0	0	0	0	1	0	0	0	0	0
A_32_P27532	1	0	0	0	0	0	0	1	0	0	0	0	0
A_32_P233834	1	0	0	0	0	0	0	1	0	0	0	0	0
A_32_P20952	1	0	0	0	0	0	0	1	0	0	0	0	0
A_32_P206735	1	0	0	0	0	0	0	1	0	0	0	0	0
A_32_P205722	1	0	0	0	0	0	0	1	0	0	0	0	0
A_32_P19466	1	0	0	0	0	0	0	1	0	0	0	0	0
A_32_P192865	1	0	0	0	0	0	0	1	0	0	0	0	0
A_32_P180668	1	0	0	0	0	0	0	1	0	0	0	0	0
A_32_P171488	1	0	0	0	0	0	0	1	0	0	0	0	0
A_32_P167604	1	0	0	0	0	0	0	1	0	0	0	0	0
A_32_P163368	1	0	0	0	0	0	0	1	0	0	0	0	0
A_32_P160025	1	0	0	0	0	0	0	1	0	0	0	0	0
A_32_P154223	1	0	0	0	0	0	0	1	0	0	0	0	0
A_32_P149716	1	0	0	0	0	0	0	1	0	0	0	0	0
A_32_P13337	1	0	0	0	0	0	0	1	0	0	0	0	0
A_32_P115077	1	0	0	0	0	0	0	1	0	0	0	0	0
A_32_P102627	1	0	0	0	0	0	0	1	0	0	0	0	0
A_32_P101019	1	0	0	0	0	0	0	1	0	0	0	0	0
A_24_P99984	1	0	0	0	0	0	0	1	0	0	0	0	0
A_24_P925559	1	0	0	0	0	0	0	1	0	0	0	0	0
A_24_P918608	1	0	0	0	0	0	0	1	0	0	0	0	0
A_24_P916853	1	0	0	0	0	0	0	1	0	0	0	0	0
A_24_P807445	1	0	0	0	0	0	0	1	0	0	0	0	0
A_24_P801825	1	0	0	0	0	0	0	1	0	0	0	0	0
A_24_P794833	1	0	0	0	0	0	0	1	0	0	0	0	0
A_24_P75708	1	0	0	0	0	0	0	1	0	0	0	0	0
A_24_P753110	1	0	0	0	0	0	0	1	0	0	0	0	0
A_24_P745342	1	0	0	0	0	0	0	1	0	0	0	0	0
A_24_P714750	1	0	0	0	0	0	0	1	0	0	0	0	0
A_24_P592591	1	0	0	0	0	0	0	1	0	0	0	0	0
A_24_P531312	1	0	0	0	0	0	0	1	0	0	0	0	0
A_24_P491643	1	0	0	0	0	0	0	1	0	0	0	0	0
A_24_P456802	1	0	0	0	0	0	0	1	0	0	0	0	0
A_24_P418536	1	0	0	0	0	0	0	1	0	0	0	0	0
A_24_P409361	1	0	0	0	0	0	0	1	0	0	0	0	0
A_24_P392790	1	0	0	0	0	0	0	1	0	0	0	0	0
A_24_P375683	1	0	0	0	0	0	0	1	0	0	0	0	0
A_24_P367399	1	0	0	0	0	0	0	1	0	0	0	0	0
A_24_P341376	1	0	0	0	0	0	0	1	0	0	0	0	0
A_24_P340976	1	0	0	0	0	0	0	1	0	0	0	0	0
A_24_P315440	1	0	0	0	0	0	0	1	0	0	0	0	0
A_24_P307443	1	0	0	0	0	0	0	1	0	0	0	0	0
A_24_P298835	1	0	0	0	0	0	0	1	0	0	0	0	0
A_24_P289753	1	0	0	0	0	0	0	1	0	0	0	0	0
A_24_P281683	1	0	0	0	0	0	0	1	0	0	0	0	0
A_24_P280933	1	0	0	0	0	0	0	1	0	0	0	0	0
A_24_P264597	1	0	0	0	0	0	0	1	0	0	0	0	0
A_24_P238996	1	0	0	0	0	0	0	1	0	0	0	0	0
A_24_P229903	1	0	0	0	0	0	0	1	0	0	0	0	0
A_24_P204664	1	0	0	0	0	0	0	1	0	0	0	0	0
A_24_P204135	1	0	0	0	0	0	0	1	0	0	0	0	0
A_24_P195556	1	0	0	0	0	0	0	1	0	0	0	0	0
A_24_P152325	1	0	0	0	0	0	0	1	0	0	0	0	0
A_24_P144275	1	0	0	0	0	0	0	1	0	0	0	0	0
A_24_P136155	1	0	0	0	0	0	0	1	0	0	0	0	0
A_24_P127661	1	0	0	0	0	0	0	1	0	0	0	0	0
A_24_P110403	1	0	0	0	0	0	0	1	0	0	0	0	0
A_24_P110273	1	0	0	0	0	0	0	1	0	0	0	0	0
A_23_P320728	1	0	0	0	0	0	0	1	0	0	0	0	0
A_23_P21882	1	0	0	0	0	0	0	1	0	0	0	0	0
A_23_P158868	1	0	0	0	0	0	0	1	0	0	0	0	0
A_23_P135123	1	0	0	0	0	0	0	1	0	0	0	0	0
ZNF787	1	0	0	0	0	0	1	0	0	0	0	0	0
ZNF766	1	0	0	0	0	0	1	0	0	0	0	0	0
ZNF682	1	0	0	0	0	0	1	0	0	0	0	0	0
ZNF671	1	0	0	0	0	0	1	0	0	0	0	0	0
ZNF658	1	0	0	0	0	0	1	0	0	0	0	0	0
ZNF644	1	0	0	0	0	0	1	0	0	0	0	0	0
ZNF629	1	0	0	0	0	0	1	0	0	0	0	0	0
ZNF577	1	0	0	0	0	0	1	0	0	0	0	0	0
ZNF552	1	0	0	0	0	0	1	0	0	0	0	0	0
ZNF516	1	0	0	0	0	0	1	0	0	0	0	0	0
ZNF485	1	0	0	0	0	0	1	0	0	0	0	0	0
ZNF438	1	0	0	0	0	0	1	0	0	0	0	0	0
ZNF345	1	0	0	0	0	0	1	0	0	0	0	0	0
ZNF302	1	0	0	0	0	0	1	0	0	0	0	0	0
ZNF287	1	0	0	0	0	0	1	0	0	0	0	0	0
ZNF256	1	0	0	0	0	0	1	0	0	0	0	0	0
ZNF195	1	0	0	0	0	0	1	0	0	0	0	0	0
ZNF165	1	0	0	0	0	0	1	0	0	0	0	0	0
ZNF146	1	0	0	0	0	0	1	0	0	0	0	0	0
ZNF14	1	0	0	0	0	0	1	0	0	0	0	0	0
ZNF135	1	0	0	0	0	0	1	0	0	0	0	0	0
ZMAT1	1	0	0	0	0	0	1	0	0	0	0	0	0
ZFYVE1	1	0	0	0	0	0	1	0	0	0	0	0	0
ZFP161	1	0	0	0	0	0	1	0	0	0	0	0	0
ZFP14	1	0	0	0	0	0	1	0	0	0	0	0	0
ZER1	1	0	0	0	0	0	1	0	0	0	0	0	0
ZDHHC3	1	0	0	0	0	0	1	0	0	0	0	0	0
ZDBF2	1	0	0	0	0	0	1	0	0	0	0	0	0
ZCCHC7	1	0	0	0	0	0	1	0	0	0	0	0	0
ZCCHC4	1	0	0	0	0	0	1	0	0	0	0	0	0
ZCCHC17	1	0	0	0	0	0	1	0	0	0	0	0	0
ZCCHC14	1	0	0	0	0	0	1	0	0	0	0	0	0
ZCCHC11	1	0	0	0	0	0	1	0	0	0	0	0	0
ZBTB34	1	0	0	0	0	0	1	0	0	0	0	0	0
YTHDC1	1	0	0	0	0	0	1	0	0	0	0	0	0
YLPM1	1	0	0	0	0	0	1	0	0	0	0	0	0
WRN	1	0	0	0	0	0	1	0	0	0	0	0	0
WDR3	1	0	0	0	0	0	1	0	0	0	0	0	0
VTA1	1	0	0	0	0	0	1	0	0	0	0	0	0
VPS37B	1	0	0	0	0	0	1	0	0	0	0	0	0
VMO1	1	0	0	0	0	0	1	0	0	0	0	0	0
VEZT	1	0	0	0	0	0	1	0	0	0	0	0	0
USP4	1	0	0	0	0	0	1	0	0	0	0	0	0
URB1	1	0	0	0	0	0	1	0	0	0	0	0	0
UPP1	1	0	0	0	0	0	1	0	0	0	0	0	0
UPF3B	1	0	0	0	0	0	1	0	0	0	0	0	0
UNC84A	1	0	0	0	0	0	1	0	0	0	0	0	0
UBN1	1	0	0	0	0	0	1	0	0	0	0	0	0
UBL7	1	0	0	0	0	0	1	0	0	0	0	0	0
UBE2MP1	1	0	0	0	0	0	1	0	0	0	0	0	0
UBE2B	1	0	0	0	0	0	1	0	0	0	0	0	0
TYK2	1	0	0	0	0	0	1	0	0	0	0	0	0
TWISTNB	1	0	0	0	0	0	1	0	0	0	0	0	0
TULP4	1	0	0	0	0	0	1	0	0	0	0	0	0
TUBB6	1	0	0	0	0	0	1	0	0	0	0	0	0
TUBA4A	1	0	0	0	0	0	1	0	0	0	0	0	0
TTLL4	1	0	0	0	0	0	1	0	0	0	0	0	0
TTC3	1	0	0	0	0	0	1	0	0	0	0	0	0
TSPAN3	1	0	0	0	0	0	1	0	0	0	0	0	0
TSPAN18	1	0	0	0	0	0	1	0	0	0	0	0	0
TSHB	1	0	0	0	0	0	1	0	0	0	0	0	0
TSGA14	1	0	0	0	0	0	1	0	0	0	0	0	0
TSC22D4	1	0	0	0	0	0	1	0	0	0	0	0	0
TRIM62	1	0	0	0	0	0	1	0	0	0	0	0	0
TRIM2	1	0	0	0	0	0	1	0	0	0	0	0	0
TRIB2	1	0	0	0	0	0	1	0	0	0	0	0	0
TRAFD1	1	0	0	0	0	0	1	0	0	0	0	0	0
TRAF5	1	0	0	0	0	0	1	0	0	0	0	0	0
TRA2B	1	0	0	0	0	0	1	0	0	0	0	0	0
TRA@	1	0	0	0	0	0	1	0	0	0	0	0	0
TP53INP2	1	0	0	0	0	0	1	0	0	0	0	0	0
TOR1A	1	0	0	0	0	0	1	0	0	0	0	0	0
TOMM20	1	0	0	0	0	0	1	0	0	0	0	0	0
TOM1	1	0	0	0	0	0	1	0	0	0	0	0	0
TNFSF10	1	0	0	0	0	0	1	0	0	0	0	0	0
TNFRSF10C	1	0	0	0	0	0	1	0	0	0	0	0	0
TMTC1	1	0	0	0	0	0	1	0	0	0	0	0	0
TMEM8B	1	0	0	0	0	0	1	0	0	0	0	0	0
TMEM49	1	0	0	0	0	0	1	0	0	0	0	0	0
TMEM45B	1	0	0	0	0	0	1	0	0	0	0	0	0
TMEM41B	1	0	0	0	0	0	1	0	0	0	0	0	0
TMEM209	1	0	0	0	0	0	1	0	0	0	0	0	0
TMEM177	1	0	0	0	0	0	1	0	0	0	0	0	0
TMEM120A	1	0	0	0	0	0	1	0	0	0	0	0	0
TGFB1	1	0	0	0	0	0	1	0	0	0	0	0	0
TFEB	1	0	0	0	0	0	1	0	0	0	0	0	0
TEX10	1	0	0	0	0	0	1	0	0	0	0	0	0
TECPR2	1	0	0	0	0	0	1	0	0	0	0	0	0
TCTN3	1	0	0	0	0	0	1	0	0	0	0	0	0
TCEAL3	1	0	0	0	0	0	1	0	0	0	0	0	0
tcag7.907	1	0	0	0	0	0	1	0	0	0	0	0	0
TC2N	1	0	0	0	0	0	1	0	0	0	0	0	0
TBC1D3B	1	0	0	0	0	0	1	0	0	0	0	0	0
TAGLN2	1	0	0	0	0	0	1	0	0	0	0	0	0
SYNJ1	1	0	0	0	0	0	1	0	0	0	0	0	0
SYNCRIP	1	0	0	0	0	0	1	0	0	0	0	0	0
SWAP70	1	0	0	0	0	0	1	0	0	0	0	0	0
STXBP2	1	0	0	0	0	0	1	0	0	0	0	0	0
STX3	1	0	0	0	0	0	1	0	0	0	0	0	0
STAP1	1	0	0	0	0	0	1	0	0	0	0	0	0
ST6GALNAC1	1	0	0	0	0	0	1	0	0	0	0	0	0
ST6GAL1	1	0	0	0	0	0	1	0	0	0	0	0	0
SSB	1	0	0	0	0	0	1	0	0	0	0	0	0
SP2	1	0	0	0	0	0	1	0	0	0	0	0	0
SP1	1	0	0	0	0	0	1	0	0	0	0	0	0
SOX15	1	0	0	0	0	0	1	0	0	0	0	0	0
SNX29	1	0	0	0	0	0	1	0	0	0	0	0	0
SNX11	1	0	0	0	0	0	1	0	0	0	0	0	0
SNRPF	1	0	0	0	0	0	1	0	0	0	0	0	0
SNN	1	0	0	0	0	0	1	0	0	0	0	0	0
SMARCE1	1	0	0	0	0	0	1	0	0	0	0	0	0
SMARCB1	1	0	0	0	0	0	1	0	0	0	0	0	0
SMA4	1	0	0	0	0	0	1	0	0	0	0	0	0
SLC7A1	1	0	0	0	0	0	1	0	0	0	0	0	0
SLC6A12	1	0	0	0	0	0	1	0	0	0	0	0	0
SLC38A1	1	0	0	0	0	0	1	0	0	0	0	0	0
SLC37A3	1	0	0	0	0	0	1	0	0	0	0	0	0
SLC35E1	1	0	0	0	0	0	1	0	0	0	0	0	0
SLC31A2	1	0	0	0	0	0	1	0	0	0	0	0	0
SLC19A1	1	0	0	0	0	0	1	0	0	0	0	0	0
SLC15A3	1	0	0	0	0	0	1	0	0	0	0	0	0
SIRT6	1	0	0	0	0	0	1	0	0	0	0	0	0
SIRPD	1	0	0	0	0	0	1	0	0	0	0	0	0
SIRPB2	1	0	0	0	0	0	1	0	0	0	0	0	0
SIP1	1	0	0	0	0	0	1	0	0	0	0	0	0
SIN3B	1	0	0	0	0	0	1	0	0	0	0	0	0
SIK3	1	0	0	0	0	0	1	0	0	0	0	0	0
SHROOM1	1	0	0	0	0	0	1	0	0	0	0	0	0
SHPRH	1	0	0	0	0	0	1	0	0	0	0	0	0
SHMT1	1	0	0	0	0	0	1	0	0	0	0	0	0
SHKBP1	1	0	0	0	0	0	1	0	0	0	0	0	0
SHFM1	1	0	0	0	0	0	1	0	0	0	0	0	0
SH3TC2	1	0	0	0	0	0	1	0	0	0	0	0	0
SH3D20	1	0	0	0	0	0	1	0	0	0	0	0	0
SH3BP2	1	0	0	0	0	0	1	0	0	0	0	0	0
SH3BP1	1	0	0	0	0	0	1	0	0	0	0	0	0
SGPL1	1	0	0	0	0	0	1	0	0	0	0	0	0
SFRS13A	1	0	0	0	0	0	1	0	0	0	0	0	0
SERPING1	1	0	0	0	0	0	1	0	0	0	0	0	0
SEPX1	1	0	0	0	0	0	1	0	0	0	0	0	0
2006-09-01	1	0	0	0	0	0	1	0	0	0	0	0	0
2005-09-01	1	0	0	0	0	0	1	0	0	0	0	0	0
SEPHS1	1	0	0	0	0	0	1	0	0	0	0	0	0
SEMA3B	1	0	0	0	0	0	1	0	0	0	0	0	0
SELI	1	0	0	0	0	0	1	0	0	0	0	0	0
SEC63	1	0	0	0	0	0	1	0	0	0	0	0	0
SEC62	1	0	0	0	0	0	1	0	0	0	0	0	0
SDK2	1	0	0	0	0	0	1	0	0	0	0	0	0
SDCCAG8	1	0	0	0	0	0	1	0	0	0	0	0	0
SCML4	1	0	0	0	0	0	1	0	0	0	0	0	0
SCARNA15	1	0	0	0	0	0	1	0	0	0	0	0	0
SARNP	1	0	0	0	0	0	1	0	0	0	0	0	0
S100PBP	1	0	0	0	0	0	1	0	0	0	0	0	0
RXRA	1	0	0	0	0	0	1	0	0	0	0	0	0
RUNX2	1	0	0	0	0	0	1	0	0	0	0	0	0
RTKN2	1	0	0	0	0	0	1	0	0	0	0	0	0
RRS1	1	0	0	0	0	0	1	0	0	0	0	0	0
RRP15	1	0	0	0	0	0	1	0	0	0	0	0	0
RPS6KA1	1	0	0	0	0	0	1	0	0	0	0	0	0
RPL21P44	1	0	0	0	0	0	1	0	0	0	0	0	0
RPA3	1	0	0	0	0	0	1	0	0	0	0	0	0
RNFT2	1	0	0	0	0	0	1	0	0	0	0	0	0
RNF213	1	0	0	0	0	0	1	0	0	0	0	0	0
RNF19B	1	0	0	0	0	0	1	0	0	0	0	0	0
RNF166	1	0	0	0	0	0	1	0	0	0	0	0	0
RNF123	1	0	0	0	0	0	1	0	0	0	0	0	0
RNASEN	1	0	0	0	0	0	1	0	0	0	0	0	0
RNASE6	1	0	0	0	0	0	1	0	0	0	0	0	0
RMND5A	1	0	0	0	0	0	1	0	0	0	0	0	0
RIMKLB	1	0	0	0	0	0	1	0	0	0	0	0	0
RIF1	1	0	0	0	0	0	1	0	0	0	0	0	0
RHOBTB1	1	0	0	0	0	0	1	0	0	0	0	0	0
RHCG	1	0	0	0	0	0	1	0	0	0	0	0	0
RGS14	1	0	0	0	0	0	1	0	0	0	0	0	0
RGPD5	1	0	0	0	0	0	1	0	0	0	0	0	0
RGMB	1	0	0	0	0	0	1	0	0	0	0	0	0
RGL3	1	0	0	0	0	0	1	0	0	0	0	0	0
RFX2	1	0	0	0	0	0	1	0	0	0	0	0	0
REPS1	1	0	0	0	0	0	1	0	0	0	0	0	0
RELT	1	0	0	0	0	0	1	0	0	0	0	0	0
RCN3	1	0	0	0	0	0	1	0	0	0	0	0	0
RBM4	1	0	0	0	0	0	1	0	0	0	0	0	0
RBM17	1	0	0	0	0	0	1	0	0	0	0	0	0
RASGRP3	1	0	0	0	0	0	1	0	0	0	0	0	0
RAPGEF6	1	0	0	0	0	0	1	0	0	0	0	0	0
RALGAPA2	1	0	0	0	0	0	1	0	0	0	0	0	0
RALGAPA1	1	0	0	0	0	0	1	0	0	0	0	0	0
RALBP1	1	0	0	0	0	0	1	0	0	0	0	0	0
RALA	1	0	0	0	0	0	1	0	0	0	0	0	0
RAGE	1	0	0	0	0	0	1	0	0	0	0	0	0
RAC3	1	0	0	0	0	0	1	0	0	0	0	0	0
RABL3	1	0	0	0	0	0	1	0	0	0	0	0	0
RABL2A	1	0	0	0	0	0	1	0	0	0	0	0	0
RAB24	1	0	0	0	0	0	1	0	0	0	0	0	0
RAB20	1	0	0	0	0	0	1	0	0	0	0	0	0
RAB11FIP2	1	0	0	0	0	0	1	0	0	0	0	0	0
RAB11FIP1	1	0	0	0	0	0	1	0	0	0	0	0	0
PYGM	1	0	0	0	0	0	1	0	0	0	0	0	0
PYGL	1	0	0	0	0	0	1	0	0	0	0	0	0
PTPRK	1	0	0	0	0	0	1	0	0	0	0	0	0
PTPRJ	1	0	0	0	0	0	1	0	0	0	0	0	0
PTP4A3	1	0	0	0	0	0	1	0	0	0	0	0	0
PTMA	1	0	0	0	0	0	1	0	0	0	0	0	0
PSTPIP2	1	0	0	0	0	0	1	0	0	0	0	0	0
PSMD8	1	0	0	0	0	0	1	0	0	0	0	0	0
PSMA3	1	0	0	0	0	0	1	0	0	0	0	0	0
PSD4	1	0	0	0	0	0	1	0	0	0	0	0	0
PSAT1	1	0	0	0	0	0	1	0	0	0	0	0	0
PRR4	1	0	0	0	0	0	1	0	0	0	0	0	0
PRR13	1	0	0	0	0	0	1	0	0	0	0	0	0
PRPS2	1	0	0	0	0	0	1	0	0	0	0	0	0
PRKAG2	1	0	0	0	0	0	1	0	0	0	0	0	0
PRF1	1	0	0	0	0	0	1	0	0	0	0	0	0
PREPL	1	0	0	0	0	0	1	0	0	0	0	0	0
PQLC1	1	0	0	0	0	0	1	0	0	0	0	0	0
PPT1	1	0	0	0	0	0	1	0	0	0	0	0	0
PPP2R5B	1	0	0	0	0	0	1	0	0	0	0	0	0
PPP1R2	1	0	0	0	0	0	1	0	0	0	0	0	0
PPP1R12B	1	0	0	0	0	0	1	0	0	0	0	0	0
PPM1K	1	0	0	0	0	0	1	0	0	0	0	0	0
PPM1F	1	0	0	0	0	0	1	0	0	0	0	0	0
PPIG	1	0	0	0	0	0	1	0	0	0	0	0	0
PPAPDC2	1	0	0	0	0	0	1	0	0	0	0	0	0
PPA2	1	0	0	0	0	0	1	0	0	0	0	0	0
POLR1E	1	0	0	0	0	0	1	0	0	0	0	0	0
POLG2	1	0	0	0	0	0	1	0	0	0	0	0	0
PNPT1	1	0	0	0	0	0	1	0	0	0	0	0	0
PNPLA6	1	0	0	0	0	0	1	0	0	0	0	0	0
PMEPA1	1	0	0	0	0	0	1	0	0	0	0	0	0
PLSCR1	1	0	0	0	0	0	1	0	0	0	0	0	0
PLOD1	1	0	0	0	0	0	1	0	0	0	0	0	0
PLEKHG3	1	0	0	0	0	0	1	0	0	0	0	0	0
PLEK	1	0	0	0	0	0	1	0	0	0	0	0	0
PLD4	1	0	0	0	0	0	1	0	0	0	0	0	0
PLCB2	1	0	0	0	0	0	1	0	0	0	0	0	0
PLAGL1	1	0	0	0	0	0	1	0	0	0	0	0	0
PILRA	1	0	0	0	0	0	1	0	0	0	0	0	0
PIGX	1	0	0	0	0	0	1	0	0	0	0	0	0
PICALM	1	0	0	0	0	0	1	0	0	0	0	0	0
PHF15	1	0	0	0	0	0	1	0	0	0	0	0	0
PHF10	1	0	0	0	0	0	1	0	0	0	0	0	0
PGS1	1	0	0	0	0	0	1	0	0	0	0	0	0
PDPK1	1	0	0	0	0	0	1	0	0	0	0	0	0
PDK1	1	0	0	0	0	0	1	0	0	0	0	0	0
PCYOX1L	1	0	0	0	0	0	1	0	0	0	0	0	0
PCYOX1	1	0	0	0	0	0	1	0	0	0	0	0	0
[truncated: 1,693 more rows]

## Sheet: 1C
Features (probes) and corresponding gene symbols for the one sample PLSR model
Probe(Feature)Name	GeneSymbol
A_23_P104318	DDIT4
A_23_P104804	ZBTB16
A_23_P105803	FGF9
A_23_P108042	NCR1
A_23_P110712	DUSP1
A_23_P111206	FKBP5
A_23_P116195	BQ706262
A_23_P117602	GZMB
A_23_P120822	UPB1
A_23_P126836	TNFSF4
A_23_P137196	IL13RA1
A_23_P140821	PARD6A
A_23_P142304	MKNK2
A_23_P148308	RBM3
A_23_P149259	TMEM79
A_23_P200489	TMEM63A
A_23_P209320	PER2
A_23_P213153	HNRPDL
A_23_P213620	PPP2R2B
A_23_P21363	AHNAK
A_23_P218555	FOSL2
A_23_P254654	CLIC3
A_23_P302709	NR1D2
A_23_P304511	ZNF397
A_23_P316741	TSPAN4
A_23_P321703	BCL2A1
A_23_P324327	GPRC5B
A_23_P327483	SPATA6
A_23_P328600	SLC24A6
A_23_P330999	MED23
A_23_P337262	APCDD1
A_23_P343671	FOSL2
A_23_P34396	C1orf63
A_23_P351148	SH2D1B
A_23_P361773	CCND3
A_23_P372096	C20orf112
A_23_P377267	RABGAP1L
A_23_P390157	AVIL
A_23_P400217	MUM1
A_23_P406330	SMAP2
A_23_P40956	GHRL
A_23_P41528	FGFBP2
A_23_P424597	C19orf25
A_23_P4714	MIA
A_23_P51767	CD1C
A_23_P53257	AVIL
A_23_P55738	CEACAM1
A_23_P60856	TSPAN4
A_23_P65031	DYNLL1
A_23_P76488	EMP1
A_23_P79518	IL1B
A_23_P88119	HSPH1
A_23_P89589	PER1
A_23_P92499	TLR2
A_23_P93389	NUDT3
A_23_P99360	TRIM13
A_23_P99442	FLT3
A_24_P115762	CTSC
A_24_P117029	LDLR
A_24_P124672	DYNLL1
A_24_P130041	CYP51A1
A_24_P134488	PIK3IP1
A_24_P173754	C1orf21
A_24_P178167	A_24_P178167
A_24_P225325	SMAP2
A_24_P237686	A_24_P237686
A_24_P2584	C1orf63
A_24_P288685	IL13RA1
A_24_P297539	UBE2C
A_24_P323084	C17orf55
A_24_P367227	MYBL1
A_24_P38081	FKBP5
A_24_P393051	AK097051
A_24_P47329	BC063641
A_24_P482202	A_24_P482202
A_24_P725998	A_24_P725998
A_24_P73920	CR609948
A_24_P879563	LOC220906
A_24_P921122	TXK
A_24_P923591	PPIL2
A_24_P934755	EIF4E2
A_32_P172114	A_32_P172114
A_32_P180185	A_32_P180185
A_32_P209230	CITED4
A_32_P223777	IL6ST
A_32_P228438	A_32_P228438
A_32_P324533	SH2D1B
A_32_P41924	KCNQ1OT1
A_32_P52785	DAAM2
CPID_1	PER2
CPID_583	PER1
CPID_584	PER1
CPID_585	PER1
CPID_586	PER1
CPID_587	PER1
CPID_588	PER1
CPID_589	PER1
CPID_590	PER1
CPID_591	PER1
CPID_592	PER1

## Sheet: 1D
Features (probes) and corresponding gene symbols for the two sample PLSR model
Probe(Feature)Name	GeneSymbol
A_23_P102113	WNT10A
A_23_P104318	DDIT4
A_23_P104804	ZBTB16
A_23_P105803	FGF9
A_23_P108042	NCR1
A_23_P110712	DUSP1
A_23_P111206	FKBP5
A_23_P116195	BQ706262
A_23_P117602	GZMB
A_23_P120822	UPB1
A_23_P121533	SPON2
A_23_P122662	GFOD1
A_23_P133807	TAF8
A_23_P134058	C6orf114
A_23_P137196	IL13RA1
A_23_P140821	PARD6A
A_23_P142304	MKNK2
A_23_P148308	RBM3
A_23_P153676	TLE2
A_23_P200489	TMEM63A
A_23_P204208	KLRD1
A_23_P209320	PER2
A_23_P209700	NMUR1
A_23_P209995	IL1RN
A_23_P211039	ADAMTS1
A_23_P21363	AHNAK
A_23_P254654	CLIC3
A_23_P302709	NR1D2
A_23_P304511	ZNF397
A_23_P310560	NUDT16
A_23_P316741	TSPAN4
A_23_P327483	SPATA6
A_23_P330999	MED23
A_23_P337262	APCDD1
A_23_P342275	ADAMTS1
A_23_P34396	C1orf63
A_23_P361773	CCND3
A_23_P372096	C20orf112
A_23_P38618	PIGL
A_23_P390157	AVIL
A_23_P400217	MUM1
A_23_P400580	FNIP2
A_23_P406330	SMAP2
A_23_P4082	CCT6B
A_23_P40956	GHRL
A_23_P415401	KLF9
A_23_P4714	MIA
A_23_P502590	KIR2DS4
A_23_P51767	CD1C
A_23_P53257	AVIL
A_23_P60856	TSPAN4
A_23_P65031	DYNLL1
A_23_P66719	DHRS13
A_23_P70670	CD83
A_23_P76102	GDF11
A_23_P78840	KIR2DS4
A_23_P79518	IL1B
A_23_P79692	ABI2
A_23_P88119	HSPH1
A_23_P89589	PER1
A_23_P92499	TLR2
A_23_P99442	FLT3
A_24_P115762	CTSC
A_24_P124672	DYNLL1
A_24_P178167	A_24_P178167
A_24_P225325	SMAP2
A_24_P237686	A_24_P237686
A_24_P2584	C1orf63
A_24_P288685	IL13RA1
A_24_P323084	C17orf55
A_24_P333567	hCG_2022304
A_24_P38081	FKBP5
A_24_P393051	AK097051
A_24_P746314	A_24_P746314
A_24_P78531	CLEC4E
A_24_P879563	LOC220906
A_24_P921122	TXK
A_24_P941339	KCNE1
A_32_P15035	LOC285812
A_32_P158966	KLRF1
A_32_P179998	DMRTC1
A_32_P209230	CITED4
A_32_P228438	A_32_P228438
A_32_P91902	TSPAN14
CPID_1	PER2
CPID_470	PER3
CPID_471	PER3
CPID_472	PER3
CPID_474	PER3
CPID_476	PER3
CPID_583	PER1
CPID_584	PER1
CPID_585	PER1
CPID_586	PER1
CPID_587	PER1
CPID_588	PER1
CPID_589	PER1
CPID_590	PER1
CPID_591	PER1
CPID_592	PER1
