# Supplementary material for: Blood transcriptome based biomarkers for human circadian phase
Source: eLife. 2017 Feb 20;6:e20214. doi: 10.7554/eLife.20214 (PMC5318160; doi:10.7554/eLife.20214)
Supplement: Supplementary file 2. — Functional enrichment analysis outputs from using the Webgestalt functional enrichment analysis tool. DOI: http://dx.doi.org/10.7554/eLife.20214.022 [file elife-20214-supp2.xlsx]

## Sheet: Molecular_timetable
Functional enrichment analysis of 73 features in the Molecular timetable model
Biological process	GO identifier	Number of genes in genome annotated with GO term	Number of genes in Feature list annotated with GO term	Expected umber of genes to be annotated with GO term	Ratio of enrichment	Raw P-value of enrichment following hypergeometric test	Benjamini and Hochberg adjusted P-value	Genes
T cell receptor V(D)J recombination	GO:0033153	5	2	0.02	122.52	0.0001	0.0183	TCF7,LEF1
somatic diversification of T cell receptor genes	GO:0002568	5	2	0.02	122.52	0.0001	0.0183	TCF7,LEF1
somatic recombination of T cell receptor gene segments	GO:0002681	5	2	0.02	122.52	0.0001	0.0183	TCF7,LEF1

## Sheet: Zeitzeiger
Functional enrichment analysis of 107 features in the one sample Zeitzeiger model
No significantly (adjusted P-value <0.05) enrcihed biolgical processes found

## Sheet: One_sample_PLSR
Functional enrichment analysis of 100 features in the one sample PLSR model
Biological process	GO identifier	Number of genes in genome annotated with GO term	Number of genes in Feature list annotated with GO term	Expected umber of genes to be annotated with GO term	Ratio of enrichment	Raw P-value of enrichment following hypergeometric test	Benjamini and Hochberg adjusted P-value	Genes
positive regulation of response to external stimulus	GO:0032103	149	6	0.59	10.16	2.64e-05	0.0152	TLR2,TRIM13,TNFSF4,GHRL,IL1B,IL6ST
T cell activation	GO:0042110	336	8	1.33	6.01	5.02e-05	0.0152	HSPH1,TNFSF4,IL1B,FLT3,IL6ST,CCND3,CD1C,TXK
leukocyte activation	GO:0045321	552	10	2.19	4.57	5.49e-05	0.0152	HSPH1,SH2D1B,IL6ST,CCND3,CD1C,NCR1,TNFSF4,FLT3,IL1B,TXK
regulation of interleukin-6 production	GO:0032675	67	4	0.27	15.06	0.0001	0.0166	TLR2,TNFSF4,GHRL,IL1B
lymphocyte activation	GO:0046649	466	9	1.85	4.87	8.31e-05	0.0166	HSPH1,IL6ST,CCND3,CD1C,NCR1,TNFSF4,FLT3,IL1B,TXK
regulation of lymphocyte mediated immunity	GO:0002706	75	4	0.3	13.45	0.0002	0.0208	SH2D1B,TNFSF4,IL1B,NCR1
interleukin-6 production	GO:0032635	69	4	0.27	14.62	0.0002	0.0208	TLR2,TNFSF4,GHRL,IL1B
positive regulation of inflammatory response	GO:0050729	72	4	0.29	14.01	0.0002	0.0208	TLR2,TNFSF4,IL1B,IL6ST
positive regulation of interleukin-6 production	GO:0032755	33	3	0.13	22.93	0.0003	0.0227	TLR2,TNFSF4,IL1B
regulation of defense response	GO:0031347	426	8	1.69	4.74	0.0003	0.0227	TLR2,SH2D1B,GHRL,IL6ST,NCR1,TNFSF4,IL1B,TXK
positive regulation of interferon-gamma production	GO:0032729	32	3	0.13	23.65	0.0003	0.0227	TNFSF4,IL1B,TXK
response to estrogen stimulus	GO:0043627	160	5	0.63	7.88	0.0004	0.0256	CITED4,GHRL,IL1B,LDLR,DUSP1
negative regulation of interleukin-17 production	GO:0032700	8	2	0.03	63.06	0.0004	0.0256	TLR2,TNFSF4
mononuclear cell proliferation	GO:0032943	190	5	0.75	6.64	0.0009	0.0297	TNFSF4,IL1B,FLT3,IL6ST,CCND3
regulation of cellular metabolic process	GO:0031323	4377	29	17.35	1.67	0.001	0.0297	MED23,TRIM13,EIF4E2,ZBTB16,CITED4,DYNLL1,LDLR,FOSL2,FLT3,IL1B,SMAP2,TXK,PER2,DDIT4,TLR2,GHRL,NR1D2,PER1,IL6ST,RABGAP1L,CCND3,MKNK2,RBM3,PIK3IP1,TNFSF4,HNRPDL,UBE2C,MYBL1,DUSP1
positive regulation of lymphocyte mediated immunity	GO:0002708	46	3	0.18	16.45	0.0008	0.0297	SH2D1B,TNFSF4,IL1B
regulation of metabolic process	GO:0019222	4811	31	19.07	1.63	0.001	0.0297	MED23,FGF9,HSPH1,TRIM13,EIF4E2,ZBTB16,CITED4,DYNLL1,LDLR,FOSL2,FLT3,IL1B,SMAP2,TXK,PER2,DDIT4,TLR2,GHRL,NR1D2,PER1,IL6ST,RABGAP1L,CCND3,MKNK2,RBM3,PIK3IP1,TNFSF4,HNRPDL,UBE2C,MYBL1,DUSP1
regulation of leukocyte mediated immunity	GO:0002703	95	4	0.38	10.62	0.0005	0.0297	SH2D1B,TNFSF4,IL1B,NCR1
positive regulation of adaptive immune response	GO:0002821	48	3	0.19	15.77	0.0009	0.0297	TNFSF4,IL1B,IL6ST
T cell mediated immunity	GO:0002456	49	3	0.19	15.44	0.001	0.0297	TNFSF4,CTSC,IL1B
positive regulation of multicellular organismal process	GO:0051240	491	8	1.95	4.11	0.0007	0.0297	TLR2,FGF9,ZBTB16,GHRL,IL6ST,TNFSF4,IL1B,TXK
positive regulation of immune effector process	GO:0002699	99	4	0.39	10.19	0.0006	0.0297	TLR2,SH2D1B,TNFSF4,IL1B
regulation of inflammatory response	GO:0050727	192	5	0.76	6.57	0.001	0.0297	TLR2,TNFSF4,GHRL,IL1B,IL6ST
positive regulation of leukocyte mediated immunity	GO:0002705	46	3	0.18	16.45	0.0008	0.0297	SH2D1B,TNFSF4,IL1B
response to stimulus	GO:0050896	6636	39	26.31	1.48	0.0006	0.0297	HSPH1,PARD6A,MUM1,CD1C,LDLR,NCR1,IL13RA1,SLC24A6,FLT3,IL1B,DDIT4,CYP51A1,CLIC3,GHRL,CTSC,RABGAP1L,IL6ST,CCND3,PPIL2,MKNK2,RBM3,PPP2R2B,PIK3IP1,APCDD1,CEACAM1,DUSP1,FGF9,EIF4E2,TRIM13,SH2D1B,CITED4,SMAP2,TXK,AVIL,TLR2,NR1D2,PER1,TNFSF4,UBE2C
lymphocyte proliferation	GO:0046651	188	5	0.75	6.71	0.0009	0.0297	TNFSF4,IL1B,FLT3,IL6ST,CCND3
lymphocyte mediated immunity	GO:0002449	177	5	0.7	7.13	0.0007	0.0297	SH2D1B,TNFSF4,CTSC,IL1B,NCR1
cell activation	GO:0001775	755	10	2.99	3.34	0.0007	0.0297	HSPH1,SH2D1B,IL6ST,CCND3,CD1C,NCR1,TNFSF4,FLT3,IL1B,TXK
leukocyte proliferation	GO:0070661	198	5	0.78	6.37	0.0011	0.0305	TNFSF4,IL1B,FLT3,IL6ST,CCND3
positive regulation of cytokine production	GO:0001819	198	5	0.78	6.37	0.0011	0.0305	TLR2,TNFSF4,IL1B,IL6ST,TXK
chemokine production	GO:0032602	53	3	0.21	14.28	0.0012	0.0312	TLR2,TNFSF4,IL1B
immune system process	GO:0002376	1792	16	7.1	2.25	0.0012	0.0312	TLR2,HSPH1,SH2D1B,ZBTB16,CTSC,IL6ST,DYNLL1,CCND3,PPIL2,CD1C,NCR1,MKNK2,TNFSF4,FLT3,IL1B,TXK
regulation of intracellular protein kinase cascade	GO:0010627	683	9	2.71	3.32	0.0014	0.0323	TLR2,FGF9,TRIM13,GHRL,IL6ST,FLT3,IL1B,DDIT4,DUSP1
positive regulation of response to extracellular stimulus	GO:0032106	14	2	0.06	36.03	0.0014	0.0323	TRIM13,GHRL
positive regulation of response to nutrient levels	GO:0032109	14	2	0.06	36.03	0.0014	0.0323	TRIM13,GHRL
adaptive immune response	GO:0002250	209	5	0.83	6.03	0.0014	0.0323	TNFSF4,CTSC,IL1B,IL6ST,TXK
regulation of immune effector process	GO:0002697	213	5	0.84	5.92	0.0015	0.0337	TLR2,SH2D1B,TNFSF4,IL1B,NCR1
regulation of immune system process	GO:0002682	865	10	3.43	2.92	0.0019	0.0343	TLR2,HSPH1,SH2D1B,ZBTB16,IL6ST,NCR1,TNFSF4,FLT3,IL1B,TXK
T cell proliferation	GO:0042098	134	4	0.53	7.53	0.0019	0.0343	TNFSF4,IL1B,IL6ST,CCND3
positive regulation of vascular endothelial growth factor receptor signaling pathway	GO:0030949	16	2	0.06	31.53	0.0018	0.0343	FGF9,IL1B

## Sheet: LatentSpace1_1sample
Functional enrichment analysis of top 200 features as weighted in Latent space 1 for the one sample PLSR model
Biological process	GO identifier	Number of genes in genome annotated with GO term	Number of genes in Feature list annotated with GO term	Expected umber of genes to be annotated with GO term	Ratio of enrichment	Raw P-value of enrichment following hypergeometric test	Benjamini and Hochberg adjusted P-value	Genes
somatic diversification of T cell receptor genes	GO:0002568	5	2	0.04	53.69	0.0005	0.0402	TCF7,LEF1
positive regulation of inflammatory response	GO:0050729	72	5	0.54	9.32	0.0002	0.0402	PRKCA,CCR7,IL23A,CD28,IL6ST
T cell receptor V(D)J recombination	GO:0033153	5	2	0.04	53.69	0.0005	0.0402	TCF7,LEF1
myeloid leukocyte differentiation	GO:0002573	133	6	0.99	6.06	0.0005	0.0402	LEF1,GIMAP5,PRKCA,IL23A,TFE3,GAB2
cytokine production	GO:0001816	425	11	3.17	3.47	0.0003	0.0402	NFAM1,CLEC4E,LEF1,GHRL,CCR7,TRIM25,IL6ST,GIMAP5,IL23A,CD28,IL1RAP
regulation of cytokine production	GO:0001817	378	10	2.82	3.55	0.0005	0.0402	NFAM1,CLEC4E,LEF1,GHRL,CCR7,TRIM25,IL6ST,GIMAP5,IL23A,CD28
regulation of cardiac muscle hypertrophy	GO:0010611	17	3	0.13	23.69	0.0003	0.0402	PRKCA,IL6ST,AKAP1
somatic recombination of T cell receptor gene segments	GO:0002681	5	2	0.04	53.69	0.0005	0.0402	TCF7,LEF1
inflammatory response	GO:0006954	484	12	3.61	3.33	0.0003	0.0402	NFAM1,ALOX5AP,GHRL,CCR7,IL6ST,TPST1,CXCL2,PRKCA,EPHX2,IL23A,CD28,IL1RAP
regulation of muscle hypertrophy	GO:0014743	18	3	0.13	22.37	0.0003	0.0402	PRKCA,IL6ST,AKAP1
leukocyte differentiation	GO:0002521	325	10	2.42	4.13	0.0002	0.0402	NFAM1,LEF1,CCR7,TFE3,TCF7,GIMAP5,PRKCA,IL23A,CD28,GAB2
alpha-beta T cell activation	GO:0046631	88	5	0.66	7.63	0.0005	0.0402	TCF7,LEF1,GIMAP5,IL23A,CD28

## Sheet: LatentSpace2_1sample
Functional enrichment analysis of top 200 features as weighted in Latent space 2 for the one sample PLSR model
Biological process	GO identifier	Number of genes in genome annotated with GO term	Number of genes in Feature list annotated with GO term	Expected umber of genes to be annotated with GO term	Ratio of enrichment	Raw P-value of enrichment following hypergeometric test	Benjamini and Hochberg adjusted P-value
None

## Sheet: LatentSpace3_1sample
Functional enrichment analysis of top 200 features as weighted in Latent space 3 for the one sample PLSR model
Biological process	GO identifier	Number of genes in genome annotated with GO term	Number of genes in Feature list annotated with GO term	Expected umber of genes to be annotated with GO term	Ratio of enrichment	Raw P-value of enrichment following hypergeometric test	Benjamini and Hochberg adjusted P-value	Genes
positive regulation of phosphatidylinositol 3-kinase cascade	GO:0014068	43	5	0.31	16.05	1.4e-05	0.0128	ERBB2,KIT,F2R,FLT3,PDGFRB
regulation of biological process	GO:0050789	8132	78	58.92	1.32	9.53e-05	0.0128	EXPH5,CLEC4E,XCL1,NCR1,CACNA2D2,ERBB2,ADAMTS1,PRKCA,FLT3,NELL2,IL6ST,ASCL2,PPP2R2B,RCAN3,NR1D1,KIT,MYBL1,F2R,PDGFRB,KCNE1,SH2D1B,S1PR5,PDK1,WNT7A,PIF1,PTPN22,DENND4A,HUS1,PLEKHB1,INADL,LEF1,KCNMB4,KIF18B,H2AFX,MAL,SERINC5,TTN,MPZL1,GPR56,GABBR1,CRTC3,APOBEC3H,KLRF1,EPHX2,MLC1,HOPX,DDIT4,CLIC3,XCL2,CCL4,PLEKHF1,TBX21,VSIG4,YPEL1,GFI1,APCDD1,CACNA1I,KIR2DL2,KLRD1,IL11RA,AK5,SH2D2A,BCL9,TCEA3,NMUR1,…
regulation of interleukin-6-mediated signaling pathway	GO:0070103	2	2	0.01	138.02	5.2e-05	0.0128	GFI1,IL6ST
response to interleukin-4	GO:0070670	13	3	0.09	31.85	0.0001	0.0128	TCF7,LEF1,XCL1
regulation of phosphatidylinositol 3-kinase cascade	GO:0014066	54	5	0.39	12.78	4.33e-05	0.0128	ERBB2,KIT,F2R,FLT3,PDGFRB
leukocyte proliferation	GO:0070661	198	8	1.43	5.58	9.49e-05	0.0128	ERBB2,VSIG4,LEF1,PTPN22,KIT,FLT3,IL6ST,XCL1
cell activation	GO:0001775	755	16	5.47	2.92	0.0001	0.0128	TTN,SH2D1B,XCL1,WNT7A,NCR1,ERBB2,TCF7,PTPN22,PRKCA,FLT3,LEF1,IL6ST,TBX21,VSIG4,KIT,F2R
defense response	GO:0006952	1107	20	8.02	2.49	0.0001	0.0128	SH2D1B,ALOX5AP,XCL1,NCR1,APOBEC3H,PTPN22,KLRC4,PRKCA,EPHX2,CHST2,GNLY,IL6ST,CCL4,SPON2,TPST1,VSIG4,GFI1,KIT,F2R,NR1D1
cellular response to interleukin-4	GO:0071353	9	3	0.07	46.01	3.01e-05	0.0128	TCF7,LEF1,XCL1
regulation of immune system process	GO:0002682	865	17	6.27	2.71	0.0002	0.0154	KLRD1,KIR2DL2,SH2D1B,XCL1,NCR1,ERBB2,PTPN22,PRKCA,FLT3,LEF1,IL6ST,CCL4,TBX21,VSIG4,NR1D1,KIT,GFI1
striated muscle cell development	GO:0055002	121	6	0.88	6.84	0.0002	0.0154	ERBB2,TTN,LEF1,F2R,PDGFRB,CACNA2D2
phosphatidylinositol 3-kinase cascade	GO:0014065	72	5	0.52	9.58	0.0002	0.0154	ERBB2,KIT,F2R,FLT3,PDGFRB
immune response	GO:0006955	1071	19	7.76	2.45	0.0002	0.0154	KLRD1,KIR2DL2,CLEC4E,SH2D1B,XCL1,NCR1,TCF7,PTPN22,LEF1,CTSC,XCL2,IL6ST,SPON2,CCL4,TBX21,VSIG4,NR1D1,KIT,GFI1
T cell activation	GO:0042110	336	10	2.43	4.11	0.0002	0.0154	LEF1,IL6ST,XCL1,ERBB2,TBX21,TCF7,VSIG4,PTPN22,FLT3,KIT
T cell differentiation	GO:0030217	161	7	1.17	6	0.0002	0.0154	TBX21,ERBB2,TCF7,LEF1,PTPN22,KIT,FLT3
T cell receptor V(D)J recombination	GO:0033153	5	2	0.04	55.21	0.0005	0.0186	TCF7,LEF1
somatic diversification of T cell receptor genes	GO:0002568	5	2	0.04	55.21	0.0005	0.0186	TCF7,LEF1
somatic recombination of T cell receptor gene segments	GO:0002681	5	2	0.04	55.21	0.0005	0.0186	TCF7,LEF1
response to stimulus	GO:0050896	6636	66	48.08	1.37	0.0003	0.0186	CLEC4E,XCL1,NCR1,ERBB2,ADAMTS1,PRKCA,FLT3,CHST2,GNLY,CYP51A1,IL6ST,SPON2,ASCL2,PPP2R2B,RCAN3,NR1D1,KIT,F2R,PDGFRB,SH2D1B,PDK1,WNT7A,BPHL,PTPN22,HUS1,PLEKHB1,INADL,LEF1,KCNMB4,H2AFX,TTN,MPZL1,ALOX5AP,GPR56,GABBR1,APOBEC3H,KLRF1,KLRC4,EPHX2,MLC1,DDIT4,CLIC3,CTSC,XCL2,CCL4,TPST1,TBX21,VSIG4,YPEL1,GFI1,APCDD1,CACNA1I,KIR2DL2,KLRD1,IL11RA,AK5,SH2D2A,BCL9,NMUR1,TCF7,RGS9,MYBBP1A,NR1D2,STX1A,PDE7A,UBE2C
stem cell maintenance	GO:0019827	80	5	0.58	8.63	0.0003	0.0186	PCM1,KIT,BCL9,WNT7A,ASCL2
lymphocyte proliferation	GO:0046651	188	7	1.36	5.14	0.0004	0.0186	ERBB2,VSIG4,LEF1,PTPN22,FLT3,IL6ST,XCL1
stem cell development	GO:0048864	84	5	0.61	8.22	0.0004	0.0186	PCM1,KIT,BCL9,WNT7A,ASCL2
muscle fiber development	GO:0048747	91	5	0.66	7.58	0.0005	0.0186	ERBB2,TTN,LEF1,F2R,CACNA2D2
inositol lipid-mediated signaling	GO:0048017	134	6	0.97	6.18	0.0004	0.0186	ERBB2,UBE2C,KIT,F2R,FLT3,PDGFRB
phosphatidylinositol-mediated signaling	GO:0048015	134	6	0.97	6.18	0.0004	0.0186	ERBB2,UBE2C,KIT,F2R,FLT3,PDGFRB
myeloid progenitor cell differentiation	GO:0002318	5	2	0.04	55.21	0.0005	0.0186	KIT,FLT3
positive regulation of natural killer cell chemotaxis	GO:2000503	5	2	0.04	55.21	0.0005	0.0186	XCL1,CCL4
biological regulation	GO:0065007	8617	79	62.43	1.27	0.0005	0.0186	EXPH5,CLEC4E,XCL1,NCR1,CACNA2D2,ERBB2,ADAMTS1,PRKCA,FLT3,GNLY,NELL2,IL6ST,ASCL2,PPP2R2B,RCAN3,NR1D1,KIT,F2R,MYBL1,PDGFRB,KCNE1,SH2D1B,S1PR5,PDK1,WNT7A,PIF1,PTPN22,DENND4A,HUS1,PLEKHB1,INADL,LEF1,KCNMB4,KIF18B,H2AFX,MAL,SERINC5,TTN,MPZL1,GPR56,GABBR1,CRTC3,APOBEC3H,KLRF1,EPHX2,MLC1,HOPX,DDIT4,CLIC3,XCL2,CCL4,PLEKHF1,TBX21,VSIG4,YPEL1,GFI1,APCDD1,CACNA1I,KIR2DL2,KLRD1,IL11RA,AK5,SH2D2A,BCL9,TCEA3,N…
mononuclear cell proliferation	GO:0032943	190	7	1.38	5.08	0.0005	0.0186	ERBB2,VSIG4,LEF1,PTPN22,FLT3,IL6ST,XCL1
positive regulation of JAK-STAT cascade	GO:0046427	51	4	0.37	10.83	0.0005	0.0186	KIT,F2R,FLT3,IL6ST
positive regulation of MAPK cascade	GO:0043410	176	7	1.28	5.49	0.0003	0.0186	ERBB2,PRKCA,KIT,F2R,FLT3,WNT7A,PDGFRB
leukocyte activation	GO:0045321	552	12	4	3	0.0006	0.0192	LEF1,SH2D1B,IL6ST,XCL1,NCR1,TBX21,ERBB2,TCF7,VSIG4,PTPN22,FLT3,KIT
peptidyl-tyrosine modification	GO:0018212	203	7	1.47	4.76	0.0007	0.0192	PRKCA,KIT,F2R,FLT3,IL6ST,PDGFRB,TPST1
lymphocyte activation	GO:0046649	466	11	3.38	3.26	0.0006	0.0192	LEF1,IL6ST,XCL1,NCR1,TBX21,ERBB2,TCF7,VSIG4,PTPN22,FLT3,KIT
striated muscle cell differentiation	GO:0051146	204	7	1.48	4.74	0.0007	0.0192	ERBB2,TTN,LEF1,F2R,BCL9,PDGFRB,CACNA2D2
cell chemotaxis	GO:0060326	143	6	1.04	5.79	0.0006	0.0192	LEF1,PRKCA,KIT,XCL1,CCL4,PDGFRB
regulation of action potential in neuron	GO:0019228	98	5	0.71	7.04	0.0007	0.0192	ERBB2,SERINC5,YPEL1,MAL,KCNMB4
regulation of immune response	GO:0050776	555	12	4.02	2.98	0.0007	0.0192	KLRD1,KIR2DL2,SH2D1B,IL6ST,XCL1,NCR1,TBX21,VSIG4,PTPN22,KIT,NR1D1,GFI1
tyrosine phosphorylation of STAT protein	GO:0007260	55	4	0.4	10.04	0.0007	0.0192	KIT,F2R,FLT3,IL6ST
positive regulation of transport	GO:0051050	482	11	3.49	3.15	0.0007	0.0192	EXPH5,KCNE1,CLEC4E,STX1A,XCL1,CCL4,GABBR1,PRKCA,MLC1,F2R,PDGFRB

## Sheet: LatentSpace4_1sample
Functional enrichment analysis of top 200 features as weighted in Latent space 4 for the one sample PLSR model
Biological process	GO identifier	Number of genes in genome annotated with GO term	Number of genes in Feature list annotated with GO term	Expected umber of genes to be annotated with GO term	Ratio of enrichment	Raw P-value of enrichment following hypergeometric test	Benjamini and Hochberg adjusted P-value	Genes
circadian rhythm	GO:0007623	84	7	0.65	10.79	3.77e-06	0.0042	TIMELESS,ID2,PROK2,PER3,GHRL,PER1,PER2
lymphocyte activation	GO:0046649	466	14	3.6	3.89	1.4e-05	0.0079	IRS2,CXCR5,HSPH1,KIF13B,CCND3,CD1C,ID2,BCL3,NDFIP1,FLT3,IL1B,CD83,TXK,BCL11A
growth hormone receptor signaling pathway	GO:0060396	30	4	0.23	17.26	7.92e-05	0.0081	IRS2,GHRL,SOCS1,SOCS3
immune system process	GO:0002376	1792	29	13.84	2.1	7.02e-05	0.0081	CXCR5,HSPH1,ANXA3,ZBTB16,CLEC10A,BGLAP,DYNLL1,CD1C,ID2,FLT3,IL1B,CD1A,CIAPIN1,CD83,TXK,SOCS3,BCL11A,IRS2,TLR2,CD96,SOCS1,KIF13B,CCND3,PPIL2,SPON2,MKNK2,BCL3,IL1RN,NDFIP1
response to estrogen stimulus	GO:0043627	160	8	1.24	6.47	3.32e-05	0.0081	CITED4,GHRL,SOCS1,BGLAP,LDLR,IL1B,SOCS3,DUSP1
negative regulation of macromolecule metabolic process	GO:0010605	1340	24	10.35	2.32	7.32e-05	0.0081	ZBTB16,TSC22D3,CIRBP,ID2,NEDD4L,IL1B,DDIT4,SOCS3,BCL11A,PER2,MDM2,SOCS1,GHRL,ZNF438,PER1,APOM,TIMELESS,RBM3,BCL3,PER3,NDFIP1,PHF21A,DUSP1,TLE2
cellular response to growth hormone stimulus	GO:0071378	30	4	0.23	17.26	7.92e-05	0.0081	IRS2,GHRL,SOCS1,SOCS3
negative regulation of metabolic process	GO:0009892	1434	25	11.08	2.26	7.77e-05	0.0081	ZBTB16,DYNLL1,TSC22D3,CIRBP,ID2,NEDD4L,IL1B,DDIT4,SOCS3,BCL11A,PER2,MDM2,SOCS1,GHRL,ZNF438,PER1,APOM,TIMELESS,RBM3,BCL3,PER3,NDFIP1,PHF21A,DUSP1,TLE2
regulation of macromolecule metabolic process	GO:0060255	4151	52	32.06	1.62	4.71e-05	0.0081	HSPH1,KLF8,ANXA3,DYNLL1,TSC22D3,E2F5,RBM8A,ID2,NEDD4L,FOSL2,FLT3,IL1B,RHBDD1,DDIT4,PER2,MDM2,SOCS1,GHRL,ZNF438,WNT10A,CCND3,TIMELESS,MKNK2,RBM3,FNIP2,KLF9,BCL3,IL1RN,PHF21A,DUSP1,TLE2,TAF8,FGF9,MED23,EIF4E2,ELL3,CITED4,ZBTB16,EPC2,CIRBP,WWC1,TXK,BCL11A,SOCS3,IRS2,TLR2,SERTAD2,PER1,APOM,PROK2,PER3,NDFIP1
leukocyte activation	GO:0045321	552	15	4.26	3.52	2.2e-05	0.0081	IRS2,CXCR5,HSPH1,ANXA3,KIF13B,CCND3,CD1C,ID2,BCL3,NDFIP1,FLT3,IL1B,CD83,TXK,BCL11A
T cell activation	GO:0042110	336	11	2.6	4.24	5.74e-05	0.0081	HSPH1,KIF13B,CCND3,CD1C,BCL3,NDFIP1,FLT3,IL1B,CD83,TXK,BCL11A
response to steroid hormone stimulus	GO:0048545	306	10	2.36	4.23	0.0001	0.0094	ANXA3,CITED4,GHRL,SOCS1,BGLAP,LDLR,IL1RN,IL1B,SOCS3,DUSP1
tumor necrosis factor biosynthetic process	GO:0042533	16	3	0.12	24.28	0.0002	0.0125	TLR2,BCL3,GHRL
regulation of metabolic process	GO:0019222	4811	56	37.16	1.51	0.0002	0.0125	HSPH1,KLF8,ANXA3,DYNLL1,TSC22D3,DHCR24,E2F5,RBM8A,LDLR,ID2,NEDD4L,FOSL2,FLT3,IL1B,PARM1,RHBDD1,DDIT4,PER2,MDM2,SOCS1,GHRL,ZNF438,WNT10A,CCND3,TIMELESS,MKNK2,RBM3,FNIP2,KLF9,BCL3,IL1RN,PHF21A,DUSP1,TLE2,TAF8,FGF9,MED23,EIF4E2,ELL3,CITED4,ZBTB16,EPC2,CIRBP,WWC1,SMAP2,TXK,BCL11A,SOCS3,IRS2,TLR2,SERTAD2,PER1,APOM,PROK2,PER3,NDFIP1
regulation of tumor necrosis factor biosynthetic process	GO:0042534	16	3	0.12	24.28	0.0002	0.0125	TLR2,BCL3,GHRL
response to growth hormone stimulus	GO:0060416	40	4	0.31	12.95	0.0002	0.0125	IRS2,GHRL,SOCS1,SOCS3
negative regulation of cellular metabolic process	GO:0031324	1328	23	10.26	2.24	0.0002	0.0125	ZBTB16,DYNLL1,TSC22D3,CIRBP,ID2,NEDD4L,IL1B,DDIT4,SOCS3,PER2,MDM2,SOCS1,GHRL,ZNF438,PER1,APOM,TIMELESS,BCL3,PER3,NDFIP1,PHF21A,DUSP1,TLE2
negative regulation of organic acid transport	GO:0032891	16	3	0.12	24.28	0.0002	0.0125	IRS2,IL1RN,IL1B
B cell activation	GO:0042113	164	7	1.27	5.53	0.0003	0.0168	ID2,IRS2,CXCR5,BCL3,NDFIP1,FLT3,BCL11A
regulation of primary metabolic process	GO:0080090	4314	51	33.32	1.53	0.0003	0.0168	KLF8,ANXA3,DYNLL1,TSC22D3,E2F5,RBM8A,LDLR,ID2,NEDD4L,FOSL2,FLT3,IL1B,RHBDD1,DDIT4,PER2,MDM2,SOCS1,GHRL,ZNF438,CCND3,TIMELESS,MKNK2,RBM3,FNIP2,KLF9,BCL3,IL1RN,PHF21A,DUSP1,TLE2,TAF8,MED23,EIF4E2,ELL3,CITED4,ZBTB16,EPC2,CIRBP,WWC1,SMAP2,TXK,BCL11A,SOCS3,IRS2,TLR2,SERTAD2,PER1,APOM,PROK2,PER3,NDFIP1
regulation of protein metabolic process	GO:0051246	1413	23	10.91	2.11	0.0004	0.0214	EIF4E2,RBM8A,CIRBP,NEDD4L,FLT3,IL1B,RHBDD1,DDIT4,SOCS3,TLR2,MDM2,SOCS1,GHRL,APOM,CCND3,MKNK2,RBM3,FNIP2,BCL3,IL1RN,PROK2,NDFIP1,DUSP1
negative regulation of tumor necrosis factor biosynthetic process	GO:0042536	5	2	0.04	51.79	0.0006	0.0257	BCL3,GHRL
regulation of interferon-gamma-mediated signaling pathway	GO:0060334	24	3	0.19	16.18	0.0008	0.0257	SOCS1,TXK,SOCS3
chronic inflammatory response to antigenic stimulus	GO:0002439	5	2	0.04	51.79	0.0006	0.0257	IL1RN,IL1B
cell activation	GO:0001775	755	15	5.83	2.57	0.0007	0.0257	IRS2,CXCR5,HSPH1,ANXA3,KIF13B,CCND3,CD1C,ID2,BCL3,NDFIP1,FLT3,IL1B,CD83,TXK,BCL11A
hematopoietic or lymphoid organ development	GO:0048534	532	12	4.11	2.92	0.0008	0.0257	CXCR5,ZBTB16,BGLAP,MKNK2,ID2,BCL3,NDFIP1,FLT3,CIAPIN1,CD83,TXK,BCL11A
negative regulation of cellular response to insulin stimulus	GO:1900077	24	3	0.19	16.18	0.0008	0.0257	SOCS1,IL1B,SOCS3
JAK-STAT cascade involved in growth hormone signaling pathway	GO:0060397	24	3	0.19	16.18	0.0008	0.0257	IRS2,SOCS1,SOCS3
negative regulation of B cell differentiation	GO:0045578	5	2	0.04	51.79	0.0006	0.0257	ID2,FLT3
response to glucocorticoid stimulus	GO:0051384	139	6	1.07	5.59	0.0007	0.0257	ANXA3,IL1RN,IL1B,BGLAP,DUSP1,SOCS3
negative regulation of biological process	GO:0048519	3110	39	24.02	1.62	0.0008	0.0257	DYNLL1,TSC22D3,DHCR24,ID2,NEDD4L,CHSY1,FLT3,IL1B,RHBDD1,CIAPIN1,DDIT4,PER2,MDM2,SOCS1,GHRL,ZNF438,TIMELESS,RBM3,BCL3,IL1RN,PHF21A,DUSP1,TLE2,FGF9,ZBTB16,CIRBP,SAV1,BCL11A,SOCS3,CD83,IRS2,AVIL,TLR2,SERTAD2,PER1,APOM,PROK2,PER3,NDFIP1
negative regulation of interleukin-4 production	GO:0032713	5	2	0.04	51.79	0.0006	0.0257	NDFIP1,CD83
negative regulation of ion transport	GO:0043271	55	4	0.42	9.42	0.0008	0.0257	IRS2,NEDD4L,IL1RN,IL1B
negative regulation of insulin receptor signaling pathway	GO:0046627	23	3	0.18	16.89	0.0007	0.0257	SOCS1,IL1B,SOCS3
regulation of cellular metabolic process	GO:0031323	4377	50	33.81	1.48	0.0008	0.0257	KLF8,ANXA3,DYNLL1,TSC22D3,E2F5,RBM8A,LDLR,ID2,NEDD4L,FOSL2,FLT3,IL1B,DDIT4,PER2,MDM2,SOCS1,GHRL,ZNF438,CCND3,TIMELESS,MKNK2,RBM3,FNIP2,KLF9,BCL3,IL1RN,PHF21A,DUSP1,TLE2,TAF8,MED23,EIF4E2,ELL3,CITED4,ZBTB16,EPC2,CIRBP,WWC1,SMAP2,TXK,BCL11A,SOCS3,IRS2,TLR2,SERTAD2,PER1,APOM,PROK2,PER3,NDFIP1
interleukin-4 production	GO:0032633	26	3	0.2	14.94	0.001	0.0261	NDFIP1,CD83,TXK
regulation of response to interferon-gamma	GO:0060330	25	3	0.19	15.54	0.0009	0.0261	SOCS1,TXK,SOCS3
rhythmic process	GO:0048511	199	7	1.54	4.55	0.0009	0.0261	TIMELESS,ID2,PROK2,PER3,GHRL,PER1,PER2
response to corticosteroid stimulus	GO:0031960	148	6	1.14	5.25	0.001	0.0261	ANXA3,IL1RN,IL1B,BGLAP,DUSP1,SOCS3
response to estradiol stimulus	GO:0032355	98	5	0.76	6.61	0.001	0.0261	SOCS1,IL1B,LDLR,DUSP1,SOCS3

## Sheet: LatentSpace5_1sample
Functional enrichment analysis of top 200 features as weighted in Latent space 4 for the one sample PLSR model
Biological process	GO identifier	Number of genes in genome annotated with GO term	Number of genes in Feature list annotated with GO term	Expected umber of genes to be annotated with GO term	Ratio of enrichment	Raw P-value of enrichment following hypergeometric test	Benjamini and Hochberg adjusted P-value	Genes
positive regulation of production of molecular mediator of immune response	GO:0002702	24	4	0.18	21.77	3.07e-05	0.0333	TLR2,TNFSF4,CD36,CLCF1
low-density lipoprotein particle clearance	GO:0034383	16	3	0.12	24.49	0.0002	0.0362	HNRNPK,CD36,LDLR
regulation of interleukin-12 production	GO:0032655	40	4	0.31	13.06	0.0002	0.0362	TLR2,TNFSF4,CD36,TIGIT
cellular response to hydroperoxide	GO:0071447	3	2	0.02	87.08	0.0002	0.0362	CD36,MGST1
plasma lipoprotein particle clearance	GO:0034381	30	4	0.23	17.42	7.65e-05	0.0362	HNRNPK,CD36,APOM,LDLR
positive regulation of immune effector process	GO:0002699	99	6	0.76	7.92	0.0001	0.0362	TLR2,CADM1,SH2D1B,TNFSF4,CD36,CLCF1
regulation of plasma lipoprotein particle levels	GO:0097006	48	4	0.37	10.89	0.0005	0.0434	HNRNPK,CD36,APOM,LDLR
response to bacterial lipoprotein	GO:0032493	5	2	0.04	52.25	0.0006	0.0434	TLR2,CD36
response to bacterial lipopeptide	GO:0070339	5	2	0.04	52.25	0.0006	0.0434	TLR2,CD36
cellular response to bacterial lipopeptide	GO:0071221	5	2	0.04	52.25	0.0006	0.0434	TLR2,CD36
interleukin-12 production	GO:0032615	41	4	0.31	12.74	0.0003	0.0434	TLR2,TNFSF4,CD36,TIGIT
positive regulation of cytokine production involved in immune response	GO:0002720	19	3	0.15	20.62	0.0004	0.0434	TLR2,TNFSF4,CD36
positive regulation of interleukin-12 production	GO:0032735	22	3	0.17	17.81	0.0006	0.0434	TLR2,TNFSF4,CD36
cellular response to bacterial lipoprotein	GO:0071220	5	2	0.04	52.25	0.0006	0.0434	TLR2,CD36
positive regulation of response to stimulus	GO:0048584	1084	19	8.3	2.29	0.0005	0.0434	VEGFC,DISC1,SH2D1B,TRIM13,CLCF1,WWC1,CADM1,FOXD1,CD36,S100A12,TXK,TLR2,HOMER1,IL6ST,H2AFX,BCL2,TNFSF4,MAP3K10,FGFBP3
response to stimulus	GO:0050896	6636	68	50.8	1.34	0.0007	0.0475	PARD6A,LDLR,SLC24A6,CYP51A1,RBM14,IL6ST,CUX2,RABGAP1L,PPP2R2B,GPR68,MAP3K10,CEACAM1,DOCK4,TRIM13,SH2D1B,CITED4,PDK1,CLCF1,BGLAP,CADM1,SLC35D1,FANCG,LIPA,CD36,MGST1,HUS1,SH3RF1,PER1,APOM,H2AFX,MCM8,CTNND1,CHEK2,TNFSF4,FGFBP3,HSPH1,MUM1,CD1C,GDPD5,DDIT4,HOMER1,SEMA4F,CTSC,PPIL2,ANP32A,MKNK2,BCL2,RBM3,CLEC1B,PIK3IP1,KLF9,APCDD1,IMPA2,FADS1,VEGFC,DISC1,ABI2,EIF4E2,SH2D2A,WWC1,FOXD1,S100A12,TXK,TLR2,A…

## Sheet: Two_sample_diff_PLSR
Functional enrichment analysis of 100 features in the two-sample differential PLSR model
Biological process	GO identifier	Number of genes in genome annotated with GO term	Number of genes in Feature list annotated with GO term	Expected umber of genes to be annotated with GO term	Ratio of enrichment	Raw P-value of enrichment following hypergeometric test	Benjamini and Hochberg adjusted P-value	Genes
T cell activation	GO:0042110	336	7	1.29	5.44	0.0003	0.0413	HSPH1,IL1B,FLT3,CCND3,CD1C,CD83,TXK
response to stimulus	GO:0050896	6636	38	25.4	1.5	0.0006	0.0413	HSPH1,CLEC4E,PARD6A,MUM1,CD1C,NCR1,IL13RA1,ADAMTS1,KLRF1,IL1B,FLT3,DDIT4,CLIC3,GHRL,CTSC,WNT10A,SPON2,CCND3,MKNK2,RBM3,FNIP2,IL1RN,KLF9,APCDD1,TLE2,DUSP1,KLRD1,ABI2,FGF9,CITED4,NMUR1,SMAP2,CD83,TXK,AVIL,TLR2,NR1D2,PER1
regulation of heterotypic cell-cell adhesion	GO:0034114	10	2	0.04	52.25	0.0006	0.0413	IL1RN,IL1B
negative regulation of amino acid transport	GO:0051956	9	2	0.03	58.06	0.0005	0.0413	IL1RN,IL1B
negative regulation of glutamate secretion	GO:0014050	6	2	0.02	87.08	0.0002	0.0413	IL1RN,IL1B
regulation of cell-cell adhesion involved in gastrulation	GO:0070587	10	2	0.04	52.25	0.0006	0.0413	IL1RN,IL1B
chronic inflammatory response to antigenic stimulus	GO:0002439	5	2	0.02	104.5	0.0001	0.0413	IL1RN,IL1B
lymphocyte activation	GO:0046649	466	8	1.78	4.48	0.0004	0.0413	HSPH1,CCND3,CD1C,NCR1,FLT3,IL1B,TXK,CD83
circadian rhythm	GO:0007623	84	4	0.32	12.44	0.0003	0.0413	PER3,GHRL,PER1,PER2
immune system process	GO:0002376	1792	17	6.86	2.48	0.0003	0.0413	KLRD1,HSPH1,CLEC4E,ZBTB16,DYNLL1,CD1C,NCR1,FLT3,IL1B,CD83,TXK,TLR2,CTSC,CCND3,SPON2,MKNK2,IL1RN
single-organism process	GO:0044699	7682	42	29.4	1.43	0.0005	0.0413	CLEC4E,PARD6A,DYNLL1,NCR1,IL13RA1,ADAMTS1,KLRF1,CCT6B,IL1B,FLT3,DDIT4,PER2,CLIC3,GHRL,WNT10A,CCND3,SPON2,MKNK2,FNIP2,IL1RN,KLF9,APCDD1,TLE2,DUSP1,TAF8,KLRD1,KCNE1,ABI2,FGF9,ZBTB16,SPATA6,NMUR1,SMAP2,CD83,TXK,AVIL,TLR2,AHNAK,NR1D2,PER1,GDF11,PER3
cell-cell adhesion involved in gastrulation	GO:0070586	11	2	0.04	47.5	0.0008	0.0466	IL1RN,IL1B
phosphorylation	GO:0016310	1268	13	4.85	2.68	0.0008	0.0466	TLR2,ABI2,GHRL,DYNLL1,CCND3,MKNK2,FNIP2,IL1RN,FLT3,IL1B,TXK,DDIT4,DUSP1
protein phosphorylation	GO:0006468	1120	12	4.29	2.8	0.0009	0.0487	TLR2,ABI2,GHRL,CCND3,MKNK2,FNIP2,IL1RN,FLT3,IL1B,TXK,DDIT4,DUSP1
tumor necrosis factor biosynthetic process	GO:0042533	16	2	0.06	32.66	0.0017	0.0496	TLR2,GHRL
regulation of tumor necrosis factor biosynthetic process	GO:0042534	16	2	0.06	32.66	0.0017	0.0496	TLR2,GHRL
leukocyte activation	GO:0045321	552	8	2.11	3.79	0.0011	0.0496	HSPH1,CCND3,CD1C,NCR1,FLT3,IL1B,TXK,CD83
regulation of cellular process	GO:0050794	7687	41	29.42	1.39	0.0012	0.0496	HSPH1,CLEC4E,PARD6A,DYNLL1,NCR1,IL13RA1,ADAMTS1,KLRF1,FLT3,IL1B,DDIT4,PER2,CLIC3,GHRL,WNT10A,CCND3,MKNK2,RBM3,FNIP2,IL1RN,KLF9,APCDD1,TLE2,DUSP1,TAF8,KLRD1,KCNE1,FGF9,MED23,CITED4,ZBTB16,NMUR1,SMAP2,CD83,TXK,AVIL,TLR2,NR1D2,PER1,GDF11,PER3
negative regulation of organic acid transport	GO:0032891	16	2	0.06	32.66	0.0017	0.0496	IL1RN,IL1B
positive regulation of vascular endothelial growth factor receptor signaling pathway	GO:0030949	16	2	0.06	32.66	0.0017	0.0496	FGF9,IL1B
heterotypic cell-cell adhesion	GO:0034113	14	2	0.05	37.32	0.0013	0.0496	IL1RN,IL1B
signal transduction	GO:0007165	4139	27	15.84	1.7	0.0012	0.0496	KLRD1,FGF9,PARD6A,NCR1,NMUR1,IL13RA1,ADAMTS1,KLRF1,FLT3,IL1B,SMAP2,CD83,TXK,DDIT4,CLIC3,TLR2,GHRL,NR1D2,WNT10A,CCND3,MKNK2,FNIP2,KLF9,IL1RN,APCDD1,TLE2,DUSP1
positive regulation of protein serine/threonine kinase activity	GO:0071902	222	5	0.85	5.88	0.0016	0.0496	IL1RN,GHRL,IL1B,FLT3,CCND3
rhythmic process	GO:0048511	199	5	0.76	6.56	0.001	0.0496	ADAMTS1,PER3,GHRL,PER1,PER2
regulation of glutamate secretion	GO:0014048	16	2	0.06	32.66	0.0017	0.0496	IL1RN,IL1B
regulation of interleukin-6 biosynthetic process	GO:0045408	15	2	0.06	34.83	0.0015	0.0496	GHRL,IL1B

## Sheet: LatentSpace1_2samples
Functional enrichment analysis of top 200 features as weighted in Latent space 1 for the two-sample differential PLSR model
Biological process	GO identifier	Number of genes in genome annotated with GO term	Number of genes in Feature list annotated with GO term	Expected umber of genes to be annotated with GO term	Ratio of enrichment	Raw P-value of enrichment following hypergeometric test	Benjamini and Hochberg adjusted P-value
None

[truncated: 4 more sheets: LatentSpace2_2samples, LatentSpace3_2samples, LatentSpace4_2samples, LatentSpace5_2samples]
