# Supplementary material for: Blood transcriptome based biomarkers for human circadian phase
Source: eLife. 2017 Feb 20;6:e20214. doi: 10.7554/eLife.20214 (PMC5318160; doi:10.7554/eLife.20214)
Supplement: Supplementary file 3. — DOI: http://dx.doi.org/10.7554/eLife.20214.023 [file elife-20214-supp3.xlsx]

## Sheet: TRAINING
subject	age	sex	Per3 genotype	condition	DLMO.Time	ethnicity
AF0004	23	M	44	Total sleep deprivation, no prior sleep debt	01:47:00	Chinese
AF0004	23	M	44	Total sleep deprivation, prior sleep debt	02:20:00	Chinese
AF0010	26	F	44	Total sleep deprivation, no prior sleep debt	01:29:00	Chinese
AF0010	26	F	44	Total sleep deprivation, prior sleep debt	02:53:00	Chinese
AF0031	25	F	45	Total sleep deprivation, no prior sleep debt	00:17:00	White
AF0031	25	F	45	Total sleep deprivation, prior sleep debt	23:17:00	White
AF0035	22	F	45	Total sleep deprivation, no prior sleep debt	23:48:00	White
AF0035	22	F	45	Total sleep deprivation, prior sleep debt	22:54:00	White
AF0062	29	F	45	Total sleep deprivation, prior sleep debt	00:06:00	White
AF0062	29	F	45	Total sleep deprivation, no prior sleep debt	00:11:00	White
AF0089	22	M	44	Total sleep deprivation, prior sleep debt	01:40:00	White
AF0089	22	M	44	Total sleep deprivation, no prior sleep debt	00:12:00	White
AF0101	26	F	55	Total sleep deprivation, no prior sleep debt	23:02:00	Black
AF0101	26	F	55	Total sleep deprivation, prior sleep debt	00:05:00	Black
AF0114	30	M	44	Total sleep deprivation, no prior sleep debt	00:49:00	White
AF0114	30	M	44	Total sleep deprivation, prior sleep debt	02:41:00	White
AF0139	33	M	55	Total sleep deprivation, no prior sleep debt	21:15:00	White
AF0139	33	M	55	Total sleep deprivation, prior sleep debt	23:11:00	White
AF0182	33	M	55	Total sleep deprivation, prior sleep debt	00:28:00	Black
AF0182	33	M	55	Total sleep deprivation, no prior sleep debt	00:58:00	Black
AF0193	31	M	45	Total sleep deprivation, prior sleep debt	00:41:00	White
AF0193	31	M	45	Total sleep deprivation, no prior sleep debt	23:31:00	White
AF0212	34	F	55	Total sleep deprivation, prior sleep debt	22:52:00	White
AF0212	34	F	55	Total sleep deprivation, no prior sleep debt	22:05:00	White
AF0214	32	F	44	Total sleep deprivation, no prior sleep debt	21:25:00	Black
AF0214	32	F	44	Total sleep deprivation, prior sleep debt	21:30:00	Black
AF0220	22	M	45	Total sleep deprivation, no prior sleep debt	22:57:00	White
AF0220	22	M	45	Total sleep deprivation, prior sleep debt	00:44:00	White
AF0318	24	M	55	Total sleep deprivation, no prior sleep debt	22:16:00	White
AF0318	24	M	55	Total sleep deprivation, prior sleep debt	23:45:00	White
BB0012	24.6	M	55	Sleep in phase with melatonin	00:50:00	White
BB0012	24.6	M	55	Sleep out of phase with melatonin	02:06:00	White
BB0028	22.2	M	55	Sleep in phase with melatonin	20:09:00	White
BB0028	22.2	M	55	Sleep out of phase with melatonin	20:22:00	White
BB0041	24.3	M	44	Sleep in phase with melatonin	21:48:00	White
BB0041	24.3	M	44	Sleep out of phase with melatonin	22:55:00	White
BB0065	25.4	M	45	Sleep in phase with melatonin	22:23:00	White
BB0065	25.4	M	45	Sleep out of phase with melatonin	21:53:00	White
BB0102	23.6	M	44	Sleep in phase with melatonin	23:34:00	White
BB0102	23.6	M	44	Sleep out of phase with melatonin	01:37:00	White
BB0121	22.2	M	44	Sleep in phase with melatonin	22:05:00	White
BB0121	22.2	M	44	Sleep out of phase with melatonin	23:20:00	White
BB0135	23.4	F	55	Sleep in phase with melatonin	20:30:00	White
BB0135	23.4	F	55	Sleep out of phase with melatonin	20:25:00	White
BB0214	31.5	F	45	Sleep in phase with melatonin	20:31:00	White
BB0214	31.5	F	45	Sleep out of phase with melatonin	21:04:00	White
BB0236	29.6	F	55	Sleep in phase with melatonin	21:56:00	White
BB0236	29.6	F	55	Sleep out of phase with melatonin	23:59:00	White
BB0239	21.8	F	44	Sleep in phase with melatonin	23:10:00	White
BB0239	21.8	F	44	Sleep out of phase with melatonin	01:32:00	White
BB0272	32.1	F	44	Sleep in phase with melatonin	22:31:00	White
BB0272	32.1	F	44	Sleep out of phase with melatonin	23:46:00	White

## Sheet: VALIDATION
subject	age	sex	Per3 genotype	condition	DLMO.Time	ethnicity
AF0032	31	F	45	Total sleep deprivation, no prior sleep debt	22:06:00	White
AF0032	31	F	45	Total sleep deprivation, prior sleep debt	23:53:00	White
AF0033	23	F	44	Total sleep deprivation, no prior sleep debt	00:24:00	White
AF0033	23	F	44	Total sleep deprivation, prior sleep debt	23:44:00	White
AF0069	24	M	44	Total sleep deprivation, prior sleep debt	01:13:00	White
AF0069	24	M	44	Total sleep deprivation, no prior sleep debt	00:17:00	White
AF0094	21	M	44	Total sleep deprivation, prior sleep debt	00:19:00	White
AF0094	21	M	44	Total sleep deprivation, no prior sleep debt	23:32:00	White
AF0112	31	F	44	Total sleep deprivation, no prior sleep debt	00:05:00	White
AF0112	31	F	44	Total sleep deprivation, prior sleep debt	00:37:00	White
AF0122	33	F	55	Total sleep deprivation, no prior sleep debt	23:15:00	White
AF0122	33	F	55	Total sleep deprivation, prior sleep debt	23:52:00	White
AF0145	29	M	55	Total sleep deprivation, no prior sleep debt	01:38:00	White
AF0145	29	M	55	Total sleep deprivation, prior sleep debt	03:12:00	White
AF0180	27	M	45	Total sleep deprivation, no prior sleep debt	00:26:00	White
AF0180	27	M	45	Total sleep deprivation, prior sleep debt	01:28:00	White
AF0191	23	F	55	Total sleep deprivation, prior sleep debt	00:05:00	Indian
AF0191	23	F	55	Total sleep deprivation, no prior sleep debt	23:42:00	Indian
AF0244	30	M	45	Total sleep deprivation, no prior sleep debt	00:10:00	Black
AF0244	30	M	45	Total sleep deprivation, prior sleep debt	00:36:00	Black
AF0250	27	F	45	Total sleep deprivation, prior sleep debt	00:14:00	White
AF0250	27	F	45	Total sleep deprivation, no prior sleep debt	03:44:00	White
AF0267	24	M	55	Total sleep deprivation, no prior sleep debt	23:38:00	White
AF0267	24	M	55	Total sleep deprivation, prior sleep debt	01:10:00	White
AF0286	33	M	44	Total sleep deprivation, prior sleep debt	22:53:00	White
AF0286	33	M	44	Total sleep deprivation, no prior sleep debt	21:30:00	White
AF0330	31	F	45	Total sleep deprivation, prior sleep debt	21:52:00	White
AF0330	31	F	45	Total sleep deprivation, no prior sleep debt	21:44:00	White
AF0335	23	M	55	Total sleep deprivation, prior sleep debt	20:42:00	White
AF0335	23	M	55	Total sleep deprivation, no prior sleep debt	20:21:00	White
BB0008	22.7	F	45	Sleep in phaTotal sleep deprivation, no prior sleep debt with melatonin	22:43:00	White
BB0008	22.7	F	45	Sleep out of phaTotal sleep deprivation, no prior sleep debt with melatonin	00:18:00	White
BB0040	29.8	M	44	Sleep in phaTotal sleep deprivation, no prior sleep debt with melatonin	20:57:00	White
BB0040	29.8	M	44	Sleep out of phaTotal sleep deprivation, no prior sleep debt with melatonin	20:02:00	White
BB0061	23.7	M	55	Sleep in phaTotal sleep deprivation, no prior sleep debt with melatonin	00:23:00	White
BB0061	23.7	M	55	Sleep out of phaTotal sleep deprivation, no prior sleep debt with melatonin	03:15:00	White
BB0072	24.7	M	44	Sleep in phaTotal sleep deprivation, no prior sleep debt with melatonin	21:50:00	White
BB0072	24.7	M	44	Sleep out of phaTotal sleep deprivation, no prior sleep debt with melatonin	23:57:00	White
BB0080	32.3	F	55	Sleep in phaTotal sleep deprivation, no prior sleep debt with melatonin	20:50:00	White
BB0080	32.3	F	55	Sleep out of phaTotal sleep deprivation, no prior sleep debt with melatonin	22:12:00	White
BB0081	23.9	M	45	Sleep in phaTotal sleep deprivation, no prior sleep debt with melatonin	20:29:00	White
BB0081	23.9	M	45	Sleep out of phaTotal sleep deprivation, no prior sleep debt with melatonin	19:18:00	White
BB0098	28.4	F	55	Sleep in phaTotal sleep deprivation, no prior sleep debt with melatonin	20:52:00	White
BB0098	28.4	F	55	Sleep out of phaTotal sleep deprivation, no prior sleep debt with melatonin	21:17:00	White
BB0100	25.6	M	55	Sleep in phaTotal sleep deprivation, no prior sleep debt with melatonin	21:48:00	White
BB0100	25.6	M	55	Sleep out of phaTotal sleep deprivation, no prior sleep debt with melatonin	21:42:00	White
BB0148	28	F	44	Sleep in phaTotal sleep deprivation, no prior sleep debt with melatonin	22:07:00	White
BB0148	28	F	44	Sleep out of phaTotal sleep deprivation, no prior sleep debt with melatonin	22:26:00	White
BB0246	24.4	M	55	Sleep in phaTotal sleep deprivation, no prior sleep debt with melatonin	22:41:00	White
BB0246	24.4	M	55	Sleep out of phaTotal sleep deprivation, no prior sleep debt with melatonin	00:16:00	White
BB0264	32.4	M	44	Sleep in phaTotal sleep deprivation, no prior sleep debt with melatonin	21:26:00	White
BB0264	32.4	M	44	Sleep out of phaTotal sleep deprivation, no prior sleep debt with melatonin	21:34:00	White
BB0289	27	F	44	Sleep in phaTotal sleep deprivation, no prior sleep debt with melatonin	22:22:00	White
BB0289	27	F	44	Sleep out of phaTotal sleep deprivation, no prior sleep debt with melatonin	22:55:00	White
